# Supplementary material for: Deregulation in adult IgA vasculitis skin as the basis for the discovery of novel serum biomarkers
Source: Arthritis Res Ther. 2024 Apr 12;26:85. doi: 10.1186/s13075-024-03317-6 (PMC11010360; doi:10.1186/s13075-024-03317-6)
Supplement: Supplementary file 3 — Supplementary Material 3 [file 13075_2024_3317_MOESM3_ESM.xlsx]

## Sheet: Sheet1
ORA and GSEA with KEGG
ORA
	ID	Description	GeneRatio	BgRatio	pvalue	p.adjust	qvalue	geneID	Count
hsa05171	hsa05171	Coronavirus disease - COVID-19	56/479	232/8465	0.0000000	0.0000000	0.0000000	6193/6175/6122/6217/6142/6158/6164/7450/6206/730/6125/9349/718/6210/7099/11224/6194/6176/6205/23521/6135/6202/6161/6167/6188/6156/5603/714/1636/6154/6159/6208/1536/6166/6157/6137/3576/2353/6227/6169/713/6124/6138/3725/6232/6218/6165/6228/6136/4736/6170/6235/6171/6222/6139/6130	56
hsa03010	hsa03010	Ribosome	46/479	167/8465	0.0000000	0.0000000	0.0000000	6193/6175/6122/6217/6142/6158/6164/6206/6125/9349/6210/11224/6194/6176/6205/23521/6135/6202/6161/6167/6188/6156/6154/6159/6208/6166/6157/6137/6227/6169/6124/6138/6232/51021/6218/6165/6228/6136/4736/6170/6235/6171/6222/6139/6130/100169751	46
hsa05142	hsa05142	Chagas disease	20/479	102/8465	0.0000008	0.0000859	0.0000707	8837/5332/5054/10000/7043/718/7099/207/2776/5603/714/1636/7048/107/3576/2353/713/10333/3725/23236	20
hsa04923	hsa04923	Regulation of lipolysis in adipocytes	14/479	58/8465	0.0000029	0.0002250	0.0001851	51099/3991/10000/207/5140/107/364/5346/4881/2167/3643/11145/57104/63924	14
hsa04145	hsa04145	Phagosome	24/479	152/8465	0.0000041	0.0002525	0.0002077	4481/30835/81027/10312/718/7277/1514/948/7099/7057/653361/3689/3678/1536/10333/9146/527/3916/79659/3133/3105/3106/3123/3690	24
hsa04933	hsa04933	AGE-RAGE signaling pathway in diabetic complications	17/479	100/8465	0.0000395	0.0020470	0.0016836	50507/3383/5332/5054/10000/7043/1284/5292/207/5603/7048/1536/4088/3576/3725/23236/1282	17
hsa04924	hsa04924	Renin secretion	13/479	69/8465	0.0001082	0.0048019	0.0039495	2983/5332/3708/1909/5140/5137/2776/1636/4881/5139/810/51806/23236	13
hsa04512	hsa04512	ECM-receptor interaction	15/479	89/8465	0.0001235	0.0048019	0.0039495	3696/7450/6382/6696/1284/948/3679/7057/1292/3678/1293/1282/3908/7148/3690	15
hsa04022	hsa04022	cGMP-PKG signaling pathway	22/479	167/8465	0.0001724	0.0059561	0.0048988	2983/5332/10000/9475/207/2768/3708/1909/5140/2776/4882/476/107/4881/3643/5139/810/51806/23236/6546/5138/7416	22
hsa04974	hsa04974	Protein digestion and absorption	16/479	103/8465	0.0001996	0.0062078	0.0051057	6564/6510/1294/1284/1292/9056/1293/476/8645/6546/1282/4311/1803/1302/1306/5222	16
hsa04015	hsa04015	Rap1 signaling pathway	25/479	210/8465	0.0003206	0.0090631	0.0074542	54518/5332/2321/25865/57568/10000/7010/3791/7057/2252/207/56288/25780/2776/7074/5603/3689/107/3643/83660/810/51806/23236/5587/3690	25
hsa04510	hsa04510	Focal adhesion	24/479	203/8465	0.0004656	0.0111953	0.0092078	2321/3696/7450/10000/6696/54776/3791/9475/1284/3679/7057/1292/207/3678/824/1293/83660/3725/1282/3908/55742/2013/7148/3690	24
hsa04613	hsa04613	Neutrophil extracellular trap formation	23/479	191/8465	0.0004680	0.0111953	0.0092078	5332/7450/10000/718/7099/207/5603/653361/3689/1536/23236/8329/8969/1378/7416/8341/3690/8370/8361/8348/8366/8358/8352	23
hsa04514	hsa04514	Cell adhesion molecules	20/479	157/8465	0.0005251	0.0116654	0.0095945	1272/1462/3383/4897/83692/3696/5818/6382/57502/90952/3689/9076/5797/1003/23705/1364/3133/3105/3106/3123	20
hsa05418	hsa05418	Fluid shear stress and atherosclerosis	18/479	139/8465	0.0008103	0.0167999	0.0138175	3383/4318/6382/4780/10000/1843/3791/1514/207/5603/653361/2353/3725/810/51806/1003/6613/3690	18
hsa03320	hsa03320	PPAR signaling pathway	12/479	75/8465	0.0009386	0.0179667	0.0147771	4199/2182/3157/948/2173/364/5346/729359/51129/2167/4023/9370	12
hsa05133	hsa05133	Pertussis	12/479	76/8465	0.0010588	0.0179667	0.0147771	718/7099/5603/714/3689/3678/3576/2353/713/3725/810/51806	12
hsa05417	hsa05417	Lipid and atherosclerosis	24/479	215/8465	0.0010634	0.0179667	0.0147771	3383/4318/5332/4780/10000/3306/3929/9475/948/7099/207/3708/5603/653361/1536/3576/2353/10333/3725/810/51806/23236/3303/3304	24
hsa05415	hsa05415	Diabetic cardiomyopathy	23/479	203/8465	0.0010976	0.0179667	0.0147771	5166/4318/5332/2936/2997/10000/7043/9945/948/207/498/5603/653361/1636/7048/1536/4088/3643/23236/4512/4535/4514/7416	23
hsa05134	hsa05134	Legionellosis	10/479	57/8465	0.0011947	0.0185770	0.0152791	718/3306/7099/3689/3576/1378/3303/3304/1937/3297	10
hsa05144	hsa05144	Malaria	9/479	50/8465	0.0017284	0.0253289	0.0208324	3383/6382/7043/948/7099/7057/3689/3576/1378	9
hsa05416	hsa05416	Viral myocarditis	10/479	60/8465	0.0017918	0.0253289	0.0208324	3383/27/1525/3689/1604/3908/3133/3105/3106/3123	10
hsa04915	hsa04915	Estrogen signaling pathway	17/479	138/8465	0.0019506	0.0262422	0.0215836	4318/5332/10000/3306/207/3708/2776/107/2353/3725/810/51806/23236/3303/3304/2550/25984	17
hsa05323	hsa05323	Rheumatoid arthritis	13/479	93/8465	0.0021029	0.0262422	0.0215836	3383/2321/10312/7043/7010/1514/7099/3689/3576/2353/3725/527/3123	13
hsa04371	hsa04371	Apelin signaling pathway	17/479	139/8465	0.0021095	0.0262422	0.0215836	3991/5332/5054/10000/6696/6194/207/3708/5140/2776/107/5346/4088/810/51806/23236/6546	17
hsa04922	hsa04922	Glucagon signaling pathway	14/479	107/8465	0.0027159	0.0321510	0.0264434	32/5836/5834/5332/2997/3945/10000/207/3708/5140/2776/810/51806/23236	14
hsa05205	hsa05205	Proteoglycans in cancer	22/479	205/8465	0.0027912	0.0321510	0.0264434	7078/4318/6382/10000/54776/3791/9475/1514/7099/6194/7057/207/2719/27250/3708/7074/5603/3678/8322/3059/388112/3690	22
hsa04610	hsa04610	Complement and coagulation cascades	12/479	86/8465	0.0031266	0.0347279	0.0285628	5054/7450/730/1191/718/11326/714/3689/713/2/1604/1378	12
hsa04925	hsa04925	Aldosterone synthesis and secretion	13/479	98/8465	0.0033671	0.0360484	0.0296489	3991/5332/25865/3708/2776/476/107/4881/810/51806/23236/5587/5138	13
hsa00500	hsa00500	Starch and sucrose metabolism	7/479	36/8465	0.0035404	0.0360484	0.0296489	5836/5834/2997/2632/3101/178/8972	7
hsa04270	hsa04270	Vascular smooth muscle contraction	16/479	134/8465	0.0035932	0.0360484	0.0296489	2983/5332/79784/54776/9475/2768/3708/1909/2776/4882/107/4881/810/51806/23236/5320	16
hsa05140	hsa05140	Leishmaniasis	11/479	77/8465	0.0038121	0.0370486	0.0304715	7043/718/7099/5603/653361/3689/1536/2353/3725/1378/3123	11
hsa04611	hsa04611	Platelet activation	15/479	124/8465	0.0041879	0.0394681	0.0324615	6916/2983/54518/5332/7450/10000/9475/207/3708/2776/5603/107/83660/23236/3690	15
hsa00100	hsa00100	Steroid biosynthesis	5/479	20/8465	0.0043347	0.0396495	0.0326107	6307/1594/1718/1717/2222	5
GSEA - KEGG pathway gene set enrichment analysis
	ID	Description	setSize	enrichmentScore	NES	pvalue	p.adjust	qvalue	rank	leading_edge	core_enrichment
hsa03010	hsa03010	Ribosome	133	-0.774316	-2.45083	0.0000000	0.0000000	0.0000000	1640	tags=56%, list=9%, signal=51%	6147/6233/6229/11222/6201/6134/6224/6230/6173/7311/6160/6129/6223/6143/6141/6168/6191/6181/25873/6146/6152/6157/6125/6189/6132/23521/6138/6124/6217/6171/6209/6155/6142/6204/6207/6188/6205/6144/4736/6164/6170/6235/6187/6194/6122/6228/6135/6161/6166/6128/6158/6130/9349/6218/11224/6156/6175/6208/6206/6169/51021/6165/6176/6210/6137/6193/6139/6154/6167/6227/6159/6202/6232/6136
hsa05330	hsa05330	Allograft rejection	29	0.9299576	2.10016	0.0000001	0.0000112	0.0000082	1	tags=3%, list=0%, signal=3%	3133
hsa05332	hsa05332	Graft-versus-host disease	33	0.9186371	2.11714	0.0000003	0.0000377	0.0000276	1	tags=3%, list=0%, signal=3%	3133
hsa04923	hsa04923	Regulation of lipolysis in adipocytes	50	0.8446989	2.04466	0.0000047	0.0003917	0.0002872	791	tags=30%, list=5%, signal=29%	63924/5346/2167/3991/5140/11145/364/4881/107/10000/57104/11343/4886/3643/207
hsa05320	hsa05320	Autoimmune thyroid disease	33	0.8930148	2.05809	0.0000092	0.0005169	0.0003789	1	tags=3%, list=0%, signal=3%	3133
hsa04510	hsa04510	Focal adhesion	192	0.6559754	1.85382	0.0000086	0.0005169	0.0003789	1788	tags=32%, list=10%, signal=29%	6696/3690/1284/1282/7057/7450/10000/3679/3791/83660/55742/3908/2321/1293/3678/3725/1292/29780/3672/824/3911/3696/3371/4636/54776/1287/7422/330/1288/2335/23396/3691/1311/207/9475/7408/2889/5156/7791/7410/7094/3655/6464/9564/3479/5604/3480/3910/857/3688/6093/5293/340156/87/3909/5228/7409/3915/5747/284217/208/3913
hsa04936	hsa04936	Alcoholic liver disease	124	0.6935374	1.87868	0.0000181	0.0008666	0.0006353	2242	tags=30%, list=13%, signal=26%	3929/9370/3576/713/50507/714/10000/718/712/32/7099/6300/5563/10454/51422/929/207/836/841/128/1375/10891/9020/3654/37/6934/208/23411/8717/717/1147/1374/5606/5562/3551/5609/3661
hsa05142	hsa05142	Chagas disease	94	0.7468087	1.94521	0.0000230	0.0009670	0.0007089	791	tags=23%, list=5%, signal=22%	3576/713/714/5054/107/2353/7043/10000/718/1636/712/5332/7099/6300/10333/7048/3725/23236/2776/8837/5519/207
hsa04512	hsa04512	ECM-receptor interaction	81	0.7470550	1.91292	0.0000339	0.0012638	0.0009264	2211	tags=46%, list=13%, signal=40%	6696/948/3690/1284/1282/7057/7450/3679/3908/1293/3678/1292/3672/3911/3696/3371/1287/1288/375790/2335/3691/1311/158326/3339/3655/3910/3688/3909/3915/284217/3913/3694/255743/1285/1291/3675/3918
hsa04940	hsa04940	Type I diabetes mellitus	36	0.8649375	2.00744	0.0000398	0.0013385	0.0009812	1	tags=3%, list=0%, signal=3%	3133
hsa04742	hsa04742	Taste transduction	55	0.7991867	1.95511	0.0000476	0.0014546	0.0010663	383	tags=11%, list=2%, signal=11%	6326/5137/8645/5332/5153/23236
hsa04145	hsa04145	Phagosome	140	0.6627209	1.81158	0.0001353	0.0037898	0.0027782	969	tags=16%, list=6%, signal=15%	3133/81027/948/4481/30835/3690/2214/7057/718/10312/1536/7099/3689/1514/10333/3678/9146/929/79659/1311/1783/4360
hsa05033	hsa05033	Nicotine addiction	29	0.8576474	1.93686	0.0002157	0.0053168	0.0038977	82	tags=7%, list=0%, signal=7%	1139/2568
hsa00230	hsa00230	Purine metabolism	118	0.6743320	1.81441	0.0002215	0.0053168	0.0038977	1813	tags=25%, list=10%, signal=22%	5140/50940/4881/107/5137/5139/5153/2983/955/9060/5138/100/29922/8654/953/122622/5167/3614/2982/5150/5198/956/58497/112/5236/22875/159/5142/50484
hsa04610	hsa04610	Complement and coagulation cascades	64	0.7665346	1.91888	0.0002649	0.0055496	0.0040683	1475	tags=33%, list=8%, signal=30%	1378/713/714/11326/5054/730/3687/7450/718/2/712/3689/1191/716/710/966/2162/3075/1675/4179/7035
hsa04620	hsa04620	Toll-like receptor signaling pathway	89	0.7190431	1.86261	0.0002808	0.0055496	0.0040683	791	tags=15%, list=5%, signal=14%	3929/6696/3576/2353/10000/7099/6300/10333/3725/10454/929/7096/207
hsa05323	hsa05323	Rheumatoid arthritis	78	0.7203813	1.8326	0.0002584	0.0055496	0.0040683	639	tags=17%, list=4%, signal=16%	3576/2353/7010/7043/10312/3383/7099/3689/1514/2321/3725/54/7422
hsa00600	hsa00600	Sphingolipid metabolism	51	-0.696394	-1.89843	0.0003338	0.0062302	0.0045672	878	tags=29%, list=5%, signal=28%	123099/259230/79603/8879/8612/7357/6610/55304/8560/130367/204219/2629/125981/768239/55512
hsa04151	hsa04151	PI3K-Akt signaling pathway	302	0.5388096	1.57638	0.0006859	0.0121302	0.0088924	2469	tags=30%, list=14%, signal=26%	6696/4908/3690/7010/1284/1282/7057/7450/10000/2252/3679/7099/3791/5585/2247/3908/2321/1293/3678/2690/1292/4915/3672/5563/3911/3696/3718/3371/3566/1287/7422/7249/1288/2335/3691/5519/1311/3643/207/2997/5156/3655/11140/3479/5604/3480/3910/2261/3688/2260/5586/9180/5293/3909/7532/5228/6198/7248/284/3915/5747/284217/1386/208/9586/3913/1441/842/6655/54331/3694/1147/4846/1285/1291/5562/4193/3551/3675/391…
hsa04974	hsa04974	Protein digestion and absorption	89	0.7027359	1.82037	0.0007450	0.0125159	0.0091752	734	tags=20%, list=4%, signal=19%	5222/4311/1302/1284/9056/1282/8645/1306/6505/6510/3783/1293/476/1294/1292/481/1287/1288
hsa04933	hsa04933	AGE-RAGE signaling pathway in diabetic complications	100	0.6729840	1.77847	0.0008437	0.0134996	0.0098964	1771	tags=31%, list=10%, signal=28%	3576/50507/5054/1284/1282/7043/10000/1536/3383/5332/6300/7048/51196/3725/23236/1287/7422/6776/1288/2335/4088/207/177/836/7046/5581/5293/5336/6777/6774/208
hsa05150	hsa05150	Staphylococcus aureus infection	76	0.6979882	1.78629	0.0009168	0.0140021	0.0102647	489	tags=12%, list=3%, signal=12%	713/714/2214/718/3383/712/3875/3689/716
hsa05034	hsa05034	Alcoholism	159	-0.513343	-1.63973	0.0018117	0.0253640	0.0185939	2192	tags=38%, list=13%, signal=34%	8336/3845/8364/653604/3012/3017/8362/8356/8368/2770/8350/10014/8339/8841/2773/5499/79885/5501/8335/3014/317772/85236/121504/2782/8347/2787/128312/9555/5594/8355/3013/8343/8354/8342/2783/59345/8346/4893/8351/8331/8370/8332/8341/8345/8968/3018/126961/8358/8344/8366/8353/8970/55970/8361/8360/8969/8352/8348/8329/51806/810
hsa05165	hsa05165	Human papillomavirus infection	304	0.5291376	1.54912	0.0018024	0.0253640	0.0185939	2656	tags=26%, list=15%, signal=22%	3133/6696/3690/1284/1282/7057/7450/10000/8322/10312/3679/3908/1293/3678/1292/3672/27175/3911/3696/3371/1287/7422/7249/1288/2335/3691/5519/1311/207/545/836/841/7297/3655/5604/3910/3688/4600/5293/3909/7481/6198/7248/3915/5747/284217/6934/6773/208/9586/3913/6655/8717/3694/1147/1285/1291/4193/3551/3675/3918/5934/3661/3912/1856/4599/5295/64764/3674/5663/5610/5649/8324/2778/55012/5315/23545/1855/4851
hsa04024	hsa04024	cAMP signaling pathway	190	0.5752658	1.62446	0.0019225	0.0258379	0.0189413	993	tags=13%, list=6%, signal=13%	2740/3991/5140/4881/107/2353/1080/487/10000/5139/1909/84152/51196/476/3725/481/4886/776/6237/207/22800/9475/5350/7410/10411
hsa04911	hsa04911	Insulin secretion	69	0.6872514	1.73101	0.0021229	0.0264189	0.0193672	2725	tags=30%, list=16%, signal=26%	2740/107/5332/3783/476/23236/2776/481/776/112/54795/1386/9586/27445/817/775/64764/111/2778/5578/5567
hsa05410	hsa05410	Hypertrophic cardiomyopathy	81	0.6722444	1.72136	0.0020946	0.0264189	0.0193672	2402	tags=38%, list=14%, signal=33%	3690/7043/487/1636/3679/3908/3678/3672/5563/783/3696/51422/776/3691/3655/3479/1756/3688/284217/7169/489/7168/3694/4000/782/7273/5562/775/3675/6443/3674
hsa04371	hsa04371	Apelin signaling pathway	125	0.6228853	1.69499	0.0023659	0.0283909	0.0208129	1670	tags=23%, list=10%, signal=21%	6696/5346/3991/5140/5054/107/10000/5332/22808/3708/23236/1490/2776/5563/51422/4088/6237/207/22800/59/5604/7046/5581/10891/340156/112/7019/6198/4899
hsa03320	hsa03320	PPAR signaling pathway	65	0.7024233	1.76142	0.0024762	0.0286903	0.0210323	486	tags=14%, list=3%, signal=14%	9370/5346/2167/4023/729359/948/364/51129/2182
hsa05144	hsa05144	Malaria	42	0.7619148	1.80328	0.0026053	0.0291798	0.0213912	782	tags=24%, list=4%, signal=23%	3576/1378/948/7057/7043/3383/7099/3689/4035/1311
hsa00500	hsa00500	Starch and sucrose metabolism	31	0.8057588	1.83583	0.0031166	0.0337794	0.0247631	1008	tags=32%, list=6%, signal=30%	3101/8972/5834/2632/5836/7360/2821/2997/178/5167
hsa05414	hsa05414	Dilated cardiomyopathy	85	0.6489008	1.66973	0.0033495	0.0351700	0.0257825	2599	tags=38%, list=15%, signal=32%	107/3690/7043/487/3679/3908/3678/3672/783/3696/776/3691/5350/3655/3479/1756/3688/112/284217/7169/489/7168/3694/4000/782/7273/775/3675/6443/3674/111/2778
hsa04973	hsa04973	Carbohydrate digestion and absorption	40	0.7731138	1.81728	0.0037389	0.0357087	0.0261774	791	tags=22%, list=5%, signal=22%	3101/8972/10000/5332/476/23236/481/776/207
hsa04920	hsa04920	Adipocytokine signaling pathway	64	0.7066708	1.76902	0.0039322	0.0357087	0.0261774	2246	tags=33%, list=13%, signal=29%	9370/948/10000/32/2182/5563/51422/207/1375/10891/3953/7133/51703/6774/208/8717/1147/1374/5562/3551/9021
hsa04380	hsa04380	Osteoclast differentiation	118	0.6193373	1.66644	0.0039272	0.0357087	0.0261774	2246	tags=28%, list=13%, signal=25%	79168/3690/2353/2354/2214/10000/6300/7048/3725/54/10454/695/207/8878/5971/3554/7297/5604/7046/4791/9020/5293/7305/5336/9846/6773/208/1147/3551/5533/5609/1535/9021
hsa04810	hsa04810	Regulation of actin cytoskeleton	201	0.5494217	1.55943	0.0039273	0.0357087	0.0261774	2089	tags=29%, list=12%, signal=26%	3690/89846/730/3687/10000/2252/3679/28984/3689/22808/2247/3678/2768/3672/10095/3696/4636/54776/7114/2335/23396/3691/6237/207/8396/54961/22800/9475/5156/369/7410/3655/10788/1073/2934/9459/9564/5604/2261/3688/6093/2260/5293/340156/87/221178/7409/6387/50649/5747/208/6655/4478/57180/4629/3694/3071/1730/7414
hsa05171	hsa05171	Coronavirus disease - COVID-19	201	-0.438509	-1.44943	0.0037040	0.0357087	0.0261774	1279	tags=37%, list=7%, signal=35%	6201/6134/6224/5291/5594/6230/6173/7311/6885/6160/6850/6129/6223/6143/23586/6141/6168/6191/6181/25873/6146/6152/6157/6125/6189/6132/23521/6138/6124/6217/6171/6209/6155/6142/6204/6207/6188/6205/6144/4736/6164/6170/6235/6187/6194/6122/6228/6135/6161/6166/6128/6158/6130/9349/6218/11224/6156/6175/6208/6206/6169/6165/5603/6176/6210/6137/6193/6139/6154/6167/6227/6159/6202/6232/6136
hsa00062	hsa00062	Fatty acid elongation	26	-0.75437	-1.83939	0.0040673	0.0359637	0.0263644	924	tags=31%, list=5%, signal=29%	79993/201562/11332/9524/401494/64834/6785/284486
hsa05032	hsa05032	Morphine addiction	72	0.6640198	1.68625	0.0043226	0.0372411	0.0273008	453	tags=12%, list=3%, signal=12%	5140/2568/50940/107/5137/5139/5153/5138/2869
hsa04662	hsa04662	B cell receptor signaling pathway	78	0.6533348	1.66204	0.0044967	0.0377725	0.0276904	2152	tags=27%, list=12%, signal=24%	79168/2353/10000/25780/3725/8519/4067/695/207/7410/5604/975/3636/5293/5336/7409/208/6655/1147/3551/5533
hsa05140	hsa05140	Leishmaniasis	70	0.6685885	1.68733	0.0047273	0.0387408	0.0284002	512	tags=16%, list=3%, signal=15%	1378/2353/2214/7043/718/1536/7099/6300/3689/3725/10454
hsa05205	hsa05205	Proteoglycans in cancer	193	0.5504562	1.55532	0.0049332	0.0394652	0.0289313	1970	tags=27%, list=11%, signal=24%	4318/3690/7057/10000/8322/7099/3791/6300/3059/22808/1514/7078/2247/2719/388112/51196/3678/3708/27250/54776/7422/287/2335/6237/207/967/22800/9475/369/7410/836/29102/3339/3479/5604/3480/857/3688/6093/2260/5293/5336/7481/6198/7409/5747/6774/286/208/6655/4478/1655
hsa04612	hsa04612	Antigen processing and presentation	62	0.6883003	1.7174	0.0051905	0.0405585	0.0297328	281	tags=3%, list=2%, signal=3%	3133/1514
hsa05416	hsa05416	Viral myocarditis	55	0.6981739	1.70799	0.0055005	0.0419111	0.0307243	1270	tags=16%, list=7%, signal=15%	3133/3383/3689/3908/27/836/841/1756/857
hsa04972	hsa04972	Pancreatic secretion	76	0.6547014	1.67551	0.0058998	0.0419111	0.0307243	757	tags=16%, list=4%, signal=15%	5320/107/8671/1080/487/5332/476/3708/23236/2776/481/219931
hsa04066	hsa04066	HIF-1 signaling pathway	100	0.6328119	1.6723	0.0059873	0.0419111	0.0307243	1771	tags=28%, list=10%, signal=25%	3101/5054/7010/10000/1536/7076/7099/2321/5209/3945/7422/3643/207/2023/5211/5163/3479/5604/3480/5214/5293/5336/5230/6198/2597/284/6774/208
hsa04640	hsa04640	Hematopoietic cell lineage	82	0.6467847	1.65973	0.0057810	0.0419111	0.0307243	1103	tags=15%, list=6%, signal=14%	4311/1378/948/3690/951/3678/3672/929/3566/966/3554/3655
hsa04015	hsa04015	Rap1 signaling pathway	192	0.5437947	1.53679	0.0057297	0.0419111	0.0307243	1771	tags=26%, list=10%, signal=23%	107/3690/7010/7057/54518/10000/2252/25780/5332/3791/83660/6300/3689/22808/2247/5587/2321/51196/23236/2776/57568/7422/51466/25865/6237/3643/207/9732/7408/2889/5156/7410/7094/10411/9564/3479/5604/3480/2261/3688/2260/260425/5293/112/5228/7409/284/27040/208
hsa03050	hsa03050	Proteasome	43	-0.683236	-1.79021	0.0062068	0.0425606	0.0312005	4007	tags=77%, list=23%, signal=59%	5700/5706/5720/5686/5696/5684/5707/5698/5691/10197/5692/5690/5718/5694/5685/5705/5719/11047/5682/5710/10213/5701/9861/5689/5693/5702/5687/5709/9491/5704/5714/5683/5695
hsa05012	hsa05012	Parkinson disease	252	-0.412161	-1.43505	0.0065061	0.0437209	0.0320510	2270	tags=31%, list=13%, signal=28%	5691/3799/90550/7386/7314/7280/292/5692/5690/118424/5718/4725/5694/2770/4701/5685/5705/4728/7332/4704/126328/4217/2773/1345/1327/5719/11047/7295/5682/6233/4718/5710/10213/54539/5701/4716/9861/1347/10382/22926/5689/5693/5702/5687/5709/7326/7311/5704/84790/4538/4540/4539/4519/4707/55334/517/5714/147700/498/4537/7416/10383/7157/5683/4513/4536/25800/56901/4508/4512/5695/4509/4514/4780/4535/51806/7277…
hsa04020	hsa04020	Calcium signaling pathway	211	0.5414721	1.53822	0.0070869	0.0466900	0.0342276	1652	tags=15%, list=9%, signal=14%	1139/107/5137/487/2252/5332/3791/5153/1909/2247/2321/51196/3708/23236/4916/4915/2776/4485/7422/776/219931/8536/5350/5156/5256/2261/2260/5336/444/340156/7419/7942
hsa05133	hsa05133	Pertussis	67	0.6802054	1.71429	0.0072879	0.0470908	0.0345215	1108	tags=25%, list=6%, signal=24%	3576/713/714/2353/718/712/7099/6300/3689/3678/3725/716/710/929/3394/836/1073
