# Supplementary material for: Deregulation in adult IgA vasculitis skin as the basis for the discovery of novel serum biomarkers
Source: Arthritis Res Ther. 2024 Apr 12;26:85. doi: 10.1186/s13075-024-03317-6 (PMC11010360; doi:10.1186/s13075-024-03317-6)
Supplement: Supplementary file 4 — Supplementary Material 4 [file 13075_2024_3317_MOESM4_ESM.xlsx]

## Sheet: IgAV_vs_HC
	baseMean	log2FoldChange	lfcSE	pvalue	padj	symbol	ENTREZID	ENSEMBL
ENSG00000236884	731.151	13.179	3.93359	2.13143e-08	1.96006e-05	HLA-DRB1	3123	ENSG00000236884
ENSG00000204592	5203.25	12.0708	0.80364	8.50543e-51	1.56432e-46	HLA-E	3133	ENSG00000204592
ENSG00000225201	37.0536	8.49217	3.10976	1.78406e-06	0.00126202	HLA-E	3133	ENSG00000225201
ENSG00000129988	39.6184	8.47942	3.23221	5.28775e-06	0.00294704	LBP	3929	ENSG00000129988
ENSG00000187288	134.797	8.16441	2.22555	2.39228e-06	0.00157139	CIDEC	63924	ENSG00000187288
ENSG00000274148	30.6618	8.08782	3.1358	6.57746e-06	0.00355802	LILRA6	79168	ENSG00000274148
ENSG00000181092	207.15	6.36841	1.88722	4.96306e-06	0.00294454	ADIPOQ	9370	ENSG00000181092
ENSG00000130477	28.3286	6.27433	1.66577	3.9805e-06	0.00244031	UNC13A	23025	ENSG00000130477
ENSG00000134339	101.845	6.16369	1.3881	1.53167e-07	0.000128047	SAA2	6289	ENSG00000134339
ENSG00000188257	544.156	6.14686	1.18232	1.93432e-09	2.37173e-06	PLA2G2A	5320	ENSG00000188257
ENSG00000198759	164.669	6.0745	1.89836	1.03464e-05	0.00528584	EGFL6	25975	ENSG00000198759
ENSG00000123689	56.5345	6.02772	1.72502	1.21144e-05	0.00594661	G0S2	50486	ENSG00000123689
ENSG00000257017	183.424	5.37071	1.86272	2.6168e-05	0.0106952	HP	3240	ENSG00000257017
ENSG00000166819	721.346	4.99466	1.71243	2.11477e-05	0.00926069	PLIN1	5346	ENSG00000166819
ENSG00000205277	39.7499	4.6908	1.97672	0.000204603	0.0465087	MUC12	10071	ENSG00000205277
ENSG00000138207	253.193	4.38042	2.23575	0.000207084	0.0465087	RBP4	5950	ENSG00000138207
ENSG00000179270	53.1578	4.37134	1.73973	0.000127197	0.0349165	PCARE	388939	ENSG00000179270
ENSG00000196136	318.752	4.2042	1.46445	3.43102e-05	0.0127161	SERPINA3	12	ENSG00000196136
ENSG00000012223	357.502	4.16463	1.38752	2.42189e-05	0.0102262	LTF	4057	ENSG00000012223
ENSG00000175445	570.367	4.09596	0.910606	9.29998e-08	8.14501e-05	LPL	4023	ENSG00000175445
ENSG00000079435	158.728	3.93723	1.14938	7.19145e-06	0.003779	LIPE	3991	ENSG00000079435
ENSG00000170323	733.574	3.88732	1.57191	9.59405e-05	0.0289728	FABP4	2167	ENSG00000170323
ENSG00000169429	34.8622	3.81637	1.49825	0.000142911	0.0386532	CXCL8	3576	ENSG00000169429
ENSG00000160883	38.8659	3.72578	1.41541	0.000120137	0.0339744	HK3	3101	ENSG00000160883
ENSG00000157322	86.5539	3.43494	1.04304	1.38409e-05	0.00652725	CLEC18A	348174	ENSG00000157322
ENSG00000136531	74.5756	3.35204	1.15385	4.16985e-05	0.0150376	SCN2A	6326	ENSG00000136531
ENSG00000173369	78.0911	3.29226	1.40165	0.000182832	0.0436706	C1QB	713	ENSG00000173369
ENSG00000203710	256.832	3.02833	0.816073	3.43754e-06	0.00218011	CR1	1378	ENSG00000203710
ENSG00000152270	106.39	2.93498	1.2147	0.000163629	0.041798	PDE3B	5140	ENSG00000152270
ENSG00000196549	271.671	2.85513	1.11957	0.000121918	0.0339744	MME	4311	ENSG00000196549
ENSG00000198959	112.479	2.8141	1.00844	7.33584e-05	0.0236703	TGM2	7052	ENSG00000198959
ENSG00000205364	255.147	2.76521	1.05454	0.000107146	0.0312799	MT1M	4499	ENSG00000205364
ENSG00000257335	40.6534	2.75352	1.10445	0.000167632	0.0422341	MGAM	8972	ENSG00000257335
ENSG00000004799	477.025	2.58078	0.843584	3.45697e-05	0.0127161	PDK4	5166	ENSG00000004799
ENSG00000106366	365.769	2.55892	0.661042	2.12365e-06	0.0014466	SERPINE1	5054	ENSG00000106366
ENSG00000106852	27.9996	2.26419	0.881452	0.000150623	0.0401488	LHX6	26468	ENSG00000106852
ENSG00000274026	129.71	2.25517	0.700816	2.44647e-05	0.0102262	FAM27E3	100131997	ENSG00000274026
ENSG00000137801	2683.42	2.00799	0.701649	7.31234e-05	0.0236703	THBS1	7057	ENSG00000137801
ENSG00000170345	1623.36	1.97358	0.595866	1.86589e-05	0.00857938	FOS	2353	ENSG00000170345
ENSG00000136250	36.3573	1.93724	0.681314	9.60929e-05	0.0289728	AOAH	313	ENSG00000136250
ENSG00000187775	177.598	1.92653	0.657922	6.23404e-05	0.0216333	DNAH17	8632	ENSG00000187775
ENSG00000130508	392.404	1.78461	0.710943	0.000197912	0.0463672	PXDN	7837	ENSG00000130508
ENSG00000107249	77.6094	1.7374	0.632307	0.000110195	0.0316673	GLIS3	169792	ENSG00000107249
ENSG00000101955	127.949	1.66007	0.667522	0.00023291	0.0498102	SRPX	8406	ENSG00000101955
ENSG00000059804	279.97	1.58364	0.629175	0.000212799	0.0465929	SLC2A3	6515	ENSG00000059804
ENSG00000112096	1598.39	1.47096	0.556283	0.000159217	0.041798	SOD2	6648	ENSG00000112096
ENSG00000140511	96.9374	1.18204	0.4416	0.00017121	0.0423524	HAPLN3	145864	ENSG00000140511
ENSG00000070601	108.26	-1.22687	0.437183	0.000207357	0.0465087	FRMPD1	22844	ENSG00000070601
ENSG00000065833	336.171	-1.26904	0.37382	3.2941e-05	0.0126917	ME1	4199	ENSG00000065833

## Sheet: IgAVN_vs_HC
	baseMean	log2FoldChange	lfcSE	pvalue	padj	symbol	ENTREZID	ENSEMBL
ENSG00000175899	4955.8	1.51	0.344282	5.53651e-07	9.89312e-05	A2M	2	ENSG00000175899
ENSG00000128274	109.251	1.05149	0.406783	0.000576097	0.0171259	A4GALT	53947	ENSG00000128274
ENSG00000144452	5744	-1.02434	0.394474	0.000538923	0.016391	ABCA12	26154	ENSG00000144452
ENSG00000023839	293.817	1.32926	0.391087	3.66228e-05	0.00271414	ABCC2	1244	ENSG00000023839
ENSG00000076555	1793.39	1.38229	0.672559	0.00143966	0.031543	ACACB	32	ENSG00000076555
ENSG00000120437	308.023	-1.03525	0.51424	0.00207298	0.0388681	ACAT2	39	ENSG00000120437
ENSG00000159640	391.61	1.49122	0.369229	2.92256e-06	0.000380271	ACE	1636	ENSG00000159640
ENSG00000167769	214.585	-1.13002	0.525042	0.00141292	0.0312124	ACER1	125981	ENSG00000167769
ENSG00000183760	66.9293	-1.9955	0.904317	0.000739359	0.0202562	ACP7	390928	ENSG00000183760
ENSG00000154734	363.787	1.07956	0.201143	6.31904e-09	3.27816e-06	ADAMTS1	9510	ENSG00000154734
ENSG00000154736	282.545	2.28567	0.425461	3.88766e-09	2.23291e-06	ADAMTS5	11096	ENSG00000154736
ENSG00000163638	455.283	1.48059	0.521265	0.000201721	0.00874415	ADAMTS9	56999	ENSG00000163638
ENSG00000143382	315.644	1.14948	0.439351	0.000468345	0.0150644	ADAMTSL4	54507	ENSG00000143382
ENSG00000164742	43.9215	2.10228	0.757872	0.000192462	0.00847992	ADCY1	107	ENSG00000164742
ENSG00000164199	185.828	2.1306	0.566899	7.48723e-06	0.000824723	ADGRV1	84059	ENSG00000164199
ENSG00000181092	287.427	7.45167	1.63393	1.55031e-07	3.56174e-05	ADIPOQ	9370	ENSG00000181092
ENSG00000042286	81.3538	2.05788	0.561844	1.10268e-05	0.00108793	AIFM2	84883	ENSG00000042286
ENSG00000187134	1142.39	1.45989	0.540728	0.000316229	0.0117722	AKR1C1	1645	ENSG00000187134
ENSG00000117020	160.761	1.60433	0.360951	4.8085e-07	8.88855e-05	AKT3	10000	ENSG00000117020
ENSG00000108839	129.343	-1.50093	0.92396	0.00260884	0.0456686	ALOX12	239	ENSG00000108839
ENSG00000179477	2278.3	-1.02311	0.491188	0.00183013	0.0367207	ALOX12B	242	ENSG00000179477
ENSG00000179148	1240.63	-1.05727	0.467569	0.00127292	0.0293984	ALOXE3	59344	ENSG00000179148
ENSG00000167772	261.855	1.13492	0.496411	0.00107975	0.0263098	ANGPTL4	51129	ENSG00000167772
ENSG00000143412	192.847	-1.67292	0.680772	0.000489802	0.01566	ANXA9	8416	ENSG00000143412
ENSG00000136250	41.8105	2.31786	0.642709	1.29635e-05	0.00120508	AOAH	313	ENSG00000136250
ENSG00000131471	353.562	1.36885	0.724679	0.00197796	0.0381708	AOC3	8639	ENSG00000131471
ENSG00000138356	620.103	1.1024	0.408732	0.000393343	0.0136014	AOX1	316	ENSG00000138356
ENSG00000077420	122.543	1.61972	0.436533	1.05978e-05	0.00107869	APBB1IP	54518	ENSG00000077420
ENSG00000165269	87.0007	2.20558	0.776538	0.00016042	0.00775842	AQP7	364	ENSG00000165269
ENSG00000165895	322.777	1.19001	0.298939	4.4553e-06	0.000526839	ARHGAP42	143872	ENSG00000165895
ENSG00000047648	77.7601	1.1414	0.615755	0.00256931	0.0451148	ARHGAP6	395	ENSG00000047648
ENSG00000244617	961.129	-1.71079	0.494047	2.36606e-05	0.00195133	ASPRV1	151516	ENSG00000244617
ENSG00000160072	1080	1.04288	0.405251	0.000582382	0.0171851	ATAD3B	83858	ENSG00000160072
ENSG00000181652	226.649	-1.8563	0.333062	1.22978e-09	8.59886e-07	ATG9B	285973	ENSG00000181652
ENSG00000118322	653.933	-1.18784	0.467169	0.000538374	0.016391	ATP10B	23120	ENSG00000118322
ENSG00000127249	1802.19	-1.3302	0.348781	7.64662e-06	0.000836551	ATP13A4	84239	ENSG00000127249
ENSG00000163399	11672.2	1.00939	0.377925	0.000525462	0.0161887	ATP1A1	476	ENSG00000163399
ENSG00000175711	71.4008	2.39473	0.949104	0.000331229	0.012134	B3GNTL1	146712	ENSG00000175711
ENSG00000060982	44.4677	1.17032	0.654023	0.00284918	0.0484873	BCAT1	586	ENSG00000060982
ENSG00000161940	62.3414	1.25443	0.643731	0.00196766	0.0380794	BCL6B	255877	ENSG00000161940
ENSG00000184459	419.663	-1.37951	0.45646	0.000119951	0.00647333	BPIFC	254240	ENSG00000184459
ENSG00000184992	79.219	-1.593	0.822298	0.00150469	0.03231	BRI3BP	140707	ENSG00000184992
ENSG00000174808	187.701	-1.44837	0.721162	0.00145531	0.0317131	BTC	685	ENSG00000174808
ENSG00000227051	131.504	-1.26351	0.682452	0.00215958	0.0401972	C14orf132	56967	ENSG00000227051
ENSG00000198854	3643.19	-1.67512	0.350655	9.72621e-08	2.5004e-05	C1orf68	100129271	ENSG00000198854
ENSG00000173369	86.0174	3.65219	1.564	0.000404138	0.0138875	C1QB	713	ENSG00000173369
ENSG00000159189	71.4385	2.57421	1.16923	0.0006975	0.0195082	C1QC	714	ENSG00000159189
ENSG00000288124	154.178	1.07999	0.417177	0.000539767	0.016391	C1RL	51279	ENSG00000288124
ENSG00000125730	6174.67	1.56362	0.315322	4.48888e-08	1.41549e-05	C3	718	ENSG00000125730
ENSG00000112936	369.502	1.86173	0.663903	0.000192085	0.00847992	C7	730	ENSG00000112936
ENSG00000081803	315.866	1.18112	0.483996	0.000719014	0.0198188	CADPS2	93664	ENSG00000081803
ENSG00000282830	44.6976	2.40726	0.939181	0.000322479	0.0119221	CALB2	794	ENSG00000282830
ENSG00000178363	720.539	-1.4148	0.527721	0.000312137	0.0116739	CALML3	810	ENSG00000178363
ENSG00000178372	2373.42	-1.24433	0.296353	1.66497e-06	0.000255009	CALML5	51806	ENSG00000178372
ENSG00000180881	36.918	1.52615	0.796546	0.00170266	0.0351429	CAPS2	84698	ENSG00000180881
ENSG00000151468	196.083	-1.40497	0.42519	4.78966e-05	0.00329177	CCDC3	83643	ENSG00000151468
ENSG00000198624	185.139	1.25055	0.478207	0.000432265	0.0145987	CCDC69	26112	ENSG00000198624
ENSG00000177575	448.632	2.19017	1.01363	0.000814612	0.0217519	CD163	9332	ENSG00000177575
ENSG00000158477	182.589	-1.00574	0.378947	0.000491085	0.0156699	CD1A	909	ENSG00000158477
ENSG00000090659	51.339	2.72367	0.70543	5.44603e-06	0.000625593	CD209	30835	ENSG00000090659
ENSG00000161649	23.4353	2.02775	1.00862	0.00135307	0.0301386	CD300LG	146894	ENSG00000161649
ENSG00000135218	3635.88	2.9775	0.58272	1.43961e-08	5.78796e-06	CD36	948	ENSG00000135218
ENSG00000125810	253.317	1.18586	0.407903	0.000203667	0.00880476	CD93	22918	ENSG00000125810
ENSG00000102181	230.194	1.02382	0.404762	0.000675935	0.0190042	CD99L2	83692	ENSG00000102181
ENSG00000117399	66.7112	-1.19771	0.662046	0.00267432	0.0465106	CDC20	991	ENSG00000117399
ENSG00000140937	349.635	1.21679	0.294628	2.32447e-06	0.000314136	CDH11	1009	ENSG00000140937
ENSG00000071991	83.6788	1.89001	0.5394	1.94992e-05	0.00165046	CDH19	28513	ENSG00000071991
ENSG00000179776	406.754	1.04568	0.377551	0.00034624	0.0125153	CDH5	1003	ENSG00000179776
ENSG00000117266	110.321	1.34763	0.433266	9.59848e-05	0.00557266	CDK18	5129	ENSG00000117266
ENSG00000100490	93.0589	1.51273	0.773707	0.00150914	0.0323168	CDKL1	8814	ENSG00000100490
ENSG00000154227	976.882	-1.02397	0.324755	0.000107765	0.00600923	CERS3	204219	ENSG00000154227
ENSG00000001626	541.678	1.80261	0.902243	0.00128823	0.029554	CFTR	1080	ENSG00000001626
ENSG00000164695	182.293	-1.00434	0.356174	0.000308809	0.0115764	CHMP4C	92421	ENSG00000164695
ENSG00000175344	45.8207	6.05967	1.5878	5.49277e-06	0.000626487	CHRNA7	1139	ENSG00000175344
ENSG00000187288	183.573	9.40124	1.63513	8.72544e-11	8.77016e-08	CIDEC	63924	ENSG00000187288
ENSG00000189143	119.419	-1.02186	0.538529	0.00263467	0.0460052	CLDN4	1364	ENSG00000189143
ENSG00000157322	96.624	3.96606	1.10711	1.07725e-05	0.00108355	CLEC18A	348174	ENSG00000157322
ENSG00000188393	548.607	-1.18573	0.335905	2.50027e-05	0.00203077	CLEC2A	387836	ENSG00000188393
ENSG00000049656	72.7097	-1.86174	0.45145	1.77823e-06	0.000267266	CLPTM1L	81037	ENSG00000049656
ENSG00000288427	381.925	1.22871	0.293917	1.85108e-06	0.000270628	CLSTN3	9746	ENSG00000288427
ENSG00000174600	68.2985	2.86002	0.776235	9.10171e-06	0.000969362	CMKLR1	1240	ENSG00000174600
ENSG00000105427	537.602	-1.44811	0.468147	8.94868e-05	0.0053301	CNFN	84518	ENSG00000105427
ENSG00000018236	1163	-1.51364	0.395023	6.43832e-06	0.000719035	CNTN1	1272	ENSG00000018236
ENSG00000144619	74.8	2.21093	1.11939	0.00108921	0.0264603	CNTN4	152330	ENSG00000144619
ENSG00000232541	37.1583	5.45196	2.36652	0.000532276	0.0163213	COL11A2	1302	ENSG00000232541
ENSG00000204248	57.1274	2.16721	0.984021	0.000812353	0.0217375	COL11A2	1302	ENSG00000204248
ENSG00000204291	1466.33	1.46947	0.355394	1.98122e-06	0.000280605	COL15A1	1306	ENSG00000204291
ENSG00000187498	6063.13	1.79501	0.45149	3.52699e-06	0.000446623	COL4A1	1282	ENSG00000187498
ENSG00000134871	3247.19	1.80666	0.430912	1.62999e-06	0.0002545	COL4A2	1284	ENSG00000134871
ENSG00000163359	8768.8	1.01598	0.435439	0.00112172	0.0268846	COL6A3	1293	ENSG00000163359
ENSG00000106066	259.537	-1.16727	0.399685	0.000192119	0.00847992	CPVL	54504	ENSG00000106066
ENSG00000203710	271.56	3.76769	0.585282	5.59618e-12	8.64585e-09	CR1	1378	ENSG00000203710
ENSG00000166426	63.1265	-2.04868	0.629924	4.54055e-05	0.00314746	CRABP1	1381	ENSG00000166426
ENSG00000143162	112.389	-1.32261	0.382989	3.04509e-05	0.00236576	CREG1	8804	ENSG00000143162
ENSG00000143536	45.5473	-2.17999	0.916262	0.000506373	0.015837	CRNN	49860	ENSG00000143536
ENSG00000175315	263.171	-1.87057	0.384487	5.69401e-08	1.66493e-05	CST6	1474	ENSG00000175315
ENSG00000121552	1115.17	-1.06559	0.505181	0.00164324	0.0342757	CSTA	1475	ENSG00000121552
ENSG00000135047	529.706	1.15009	0.374525	0.000126401	0.00670886	CTSL	1514	ENSG00000135047
ENSG00000169429	37.8901	4.23656	1.55945	0.000177429	0.00817599	CXCL8	3576	ENSG00000169429
ENSG00000165168	274.581	1.45933	0.601852	0.000613506	0.0177829	CYBB	1536	ENSG00000165168
ENSG00000137869	43.9613	4.17894	1.06892	3.17081e-06	0.000404706	CYP19A1	1588	ENSG00000137869
ENSG00000111012	40.8082	2.31024	1.0126	0.00061045	0.0177527	CYP27B1	1594	ENSG00000111012
ENSG00000108242	116.819	-2.24805	0.76066	0.000107988	0.00600923	CYP2C18	1562	ENSG00000108242
ENSG00000171954	1537.03	-1.25916	0.466833	0.000334245	0.0122166	CYP4F22	126410	ENSG00000171954
ENSG00000197191	57.2868	-1.15306	0.581149	0.00199012	0.0381881	CYSRT1	375791	ENSG00000197191
ENSG00000153071	378.073	1.00838	0.30443	6.64413e-05	0.00420673	DAB2	1601	ENSG00000153071
ENSG00000113758	598.104	1.01616	0.251829	4.1925e-06	0.00051292	DBN1	1627	ENSG00000113758
ENSG00000162733	1161.92	1.5986	0.547788	0.000160241	0.00775842	DDR2	4921	ENSG00000162733
ENSG00000280873	173.534	1.16464	0.591351	0.00201106	0.0384108	DGKD	8527	ENSG00000280873
ENSG00000116133	8200.8	-1.12237	0.227809	5.98435e-08	1.71858e-05	DHCR24	1718	ENSG00000116133
ENSG00000172893	1640.43	-1.37591	0.448093	0.000102339	0.0057546	DHCR7	1717	ENSG00000172893
ENSG00000161249	21184.4	-1.14954	0.315484	1.68829e-05	0.00149182	DMKN	93099	ENSG00000161249
ENSG00000104936	298.864	1.09922	0.367357	0.000171679	0.00802599	DMPK	1760	ENSG00000104936
ENSG00000187775	236.013	2.35739	0.579591	1.98912e-06	0.000280605	DNAH17	8632	ENSG00000187775
ENSG00000147251	618.376	1.53584	0.430236	1.78361e-05	0.00154215	DOCK11	139818	ENSG00000147251
ENSG00000115325	37.1077	1.84581	0.849269	0.000924408	0.0238625	DOK1	1796	ENSG00000115325
ENSG00000177990	230.284	1.1252	0.385286	0.000206227	0.00885394	DPY19L2	283417	ENSG00000177990
ENSG00000136048	22.5193	1.59317	0.871234	0.00198493	0.0381881	DRAM1	55332	ENSG00000136048
ENSG00000171962	72.0832	2.25576	0.996803	0.000610393	0.0177527	DRC3	83450	ENSG00000171962
ENSG00000134765	15077.4	-1.07166	0.492795	0.00149865	0.0322641	DSC1	1823	ENSG00000134765
ENSG00000134769	373.573	1.59662	0.561616	0.000190866	0.00847931	DTNA	1837	ENSG00000134769
ENSG00000141994	589.822	1.05548	0.315381	5.50074e-05	0.00364045	DUS3L	56931	ENSG00000141994
ENSG00000276023	118.974	-1.26465	0.459513	0.000291334	0.0110867	DUSP14	11072	ENSG00000276023
ENSG00000221818	60.2664	1.46906	0.83785	0.00228172	0.0418411	EBF2	64641	ENSG00000221818
ENSG00000108001	182.39	1.25765	0.510361	0.000647935	0.0184101	EBF3	253738	ENSG00000108001
ENSG00000143369	985.01	-1.29009	0.365769	2.3287e-05	0.00193042	ECM1	1893	ENSG00000143369
ENSG00000151617	87.3867	1.1209	0.422954	0.000451524	0.0148495	EDNRA	1909	ENSG00000151617
ENSG00000198759	199.121	7.16813	1.31875	2.763e-09	1.64572e-06	EGFL6	25975	ENSG00000198759
ENSG00000128886	222.72	-1.10332	0.382525	0.00022808	0.00950256	ELL3	80237	ENSG00000128886
ENSG00000110675	306.682	-1.81858	0.582633	7.22579e-05	0.0044523	ELMOD1	55531	ENSG00000110675
ENSG00000066322	1143.82	-1.08565	0.290627	1.26451e-05	0.00119258	ELOVL1	64834	ENSG00000066322
ENSG00000118402	716.165	-1.27636	0.452795	0.000235476	0.00969274	ELOVL4	6785	ENSG00000118402
ENSG00000106991	834.002	1.30606	0.263395	4.63116e-08	1.43227e-05	ENG	2022	ENSG00000106991
ENSG00000197586	240.866	1.203	0.275244	8.37964e-07	0.000141854	ENTPD6	955	ENSG00000197586
ENSG00000163645	13.6271	2.17916	1.56275	0.0029369	0.0493205	ERICH6	131831	ENSG00000163645
ENSG00000149564	114.33	1.20219	0.542986	0.00118543	0.0279941	ESAM	90952	ENSG00000149564
ENSG00000165591	306.476	-1.23233	0.41875	0.000168647	0.00800055	FAAH2	158584	ENSG00000165591
ENSG00000170323	994.697	5.13992	1.08569	7.81837e-08	2.09558e-05	FABP4	2167	ENSG00000170323
ENSG00000164434	190.306	-2.45722	0.587112	1.19382e-06	0.00019393	FABP7	2173	ENSG00000164434
ENSG00000221968	238.396	1.45882	0.561015	0.000394121	0.0136014	FADS3	3995	ENSG00000221968
ENSG00000179304	320.87	2.52805	1.14153	0.000670465	0.0188834	FAM156B	727866	ENSG00000179304
ENSG00000188100	1158.36	-1.71626	0.601366	0.000166189	0.0079543	FAM25A	643161	ENSG00000188100
ENSG00000288481	505.829	-1.90726	0.629285	9.30551e-05	0.00550185	FAM25C	644054	ENSG00000288481
ENSG00000274026	108.687	2.52271	0.391476	5.91371e-12	8.64585e-09	FAM27E3	100131997	ENSG00000274026
ENSG00000125998	535.446	-1.03947	0.380034	0.000373435	0.0131991	FAM83C	128876	ENSG00000125998
ENSG00000281123	13137.8	-1.07644	0.355278	0.000149092	0.00746086	FCGBP	8857	ENSG00000281123
ENSG00000265531	16.0272	4.25779	1.92249	0.000964804	0.0245388	FCGR1CP	100132417	ENSG00000265531
ENSG00000073712	242.494	1.12039	0.455396	0.000719699	0.0198188	FERMT2	10979	ENSG00000073712
ENSG00000127084	145.567	1.95483	0.956576	0.00103563	0.0254664	FGD3	89846	ENSG00000127084
ENSG00000140285	78.0302	1.58285	0.524784	0.000114208	0.00626952	FGF7	2252	ENSG00000140285
ENSG00000022267	2309.79	1.49439	0.663335	0.000902144	0.0234383	FHL1	2273	ENSG00000022267
ENSG00000112214	46.8962	1.97864	1.08085	0.00160202	0.033634	FHL5	9457	ENSG00000112214
ENSG00000135723	168.569	1.22078	0.370457	5.70057e-05	0.00375724	FHOD1	29109	ENSG00000135723
ENSG00000143631	1.22635e+06	-1.10043	0.444973	0.000685669	0.0192279	FLG	2312	ENSG00000143631
ENSG00000143520	168277	-1.43052	0.57286	0.000494455	0.0157204	FLG2	388698	ENSG00000143520
ENSG00000102755	429.996	1.03794	0.354834	0.00022192	0.00931831	FLT1	2321	ENSG00000102755
ENSG00000157827	634.108	1.32189	0.278891	1.34772e-07	3.23492e-05	FMNL2	114793	ENSG00000157827
ENSG00000094963	105.085	2.86129	0.500505	4.81958e-10	3.87543e-07	FMO2	2327	ENSG00000094963
ENSG00000167363	175.594	1.26971	0.413887	0.000114887	0.00628438	FN3K	64122	ENSG00000167363
ENSG00000170345	1335.18	1.95531	0.53187	1.0973e-05	0.00108793	FOS	2353	ENSG00000170345
ENSG00000125740	81.4079	1.94552	1.22552	0.00223137	0.0412384	FOSB	2354	ENSG00000125740
ENSG00000136877	207.392	1.00339	0.442915	0.00129923	0.0296372	FPGS	2356	ENSG00000136877
ENSG00000070601	124.421	-1.06459	0.54026	0.00213353	0.039827	FRMPD1	22844	ENSG00000070601
ENSG00000167996	10760.5	1.16702	0.2433	9.79513e-08	2.5004e-05	FTH1	2495	ENSG00000167996
ENSG00000087086	6186.88	1.64318	0.374303	6.2485e-07	0.000109227	FTL	2512	ENSG00000087086
ENSG00000171124	54.7344	-2.24221	0.831732	0.00023711	0.0097028	FUT3	2525	ENSG00000171124
ENSG00000174804	696.265	1.56543	0.766472	0.00133911	0.0299105	FZD4	8322	ENSG00000174804
ENSG00000123689	71.7624	6.97786	1.52442	3.53758e-07	6.93798e-05	G0S2	50486	ENSG00000123689
ENSG00000232569	42.0106	2.03638	1.1346	0.00140594	0.0311009	GABBR1	2550	ENSG00000232569
ENSG00000094755	740.843	2.32861	0.909176	0.000318796	0.0118404	GABRP	2568	ENSG00000094755
ENSG00000131386	266.653	1.96934	0.699193	0.000178468	0.00819996	GALNT15	117248	ENSG00000131386
ENSG00000261609	7980.54	-1.23196	0.308041	3.90506e-06	0.000483086	GAN	8139	ENSG00000261609
ENSG00000177628	1508.44	-1.10284	0.276794	4.62333e-06	0.000542718	GBA1	2629	ENSG00000177628
ENSG00000147174	242.9	1.18587	0.642678	0.00245039	0.0437225	GCNA	93953	ENSG00000147174
ENSG00000176928	28.6737	-1.47286	0.832996	0.00230824	0.0421831	GCNT4	51301	ENSG00000176928
ENSG00000131459	98.532	2.00614	0.531944	7.31551e-06	0.000811365	GFPT2	9945	ENSG00000131459
ENSG00000006625	227.649	-1.51728	0.418014	1.4102e-05	0.00128661	GGCT	79017	ENSG00000006625
ENSG00000137563	162.815	-1.23142	0.575532	0.00131693	0.0297874	GGH	8836	ENSG00000137563
ENSG00000188910	1062.73	-1.14279	0.363801	9.83547e-05	0.00562897	GJB3	2707	ENSG00000188910
ENSG00000189433	428.508	-1.3434	0.636238	0.00126973	0.0293809	GJB4	127534	ENSG00000189433
ENSG00000107249	90.8311	2.38921	0.531099	2.7263e-07	5.62106e-05	GLIS3	169792	ENSG00000107249
ENSG00000112164	16.0974	5.16517	2.02969	0.000276115	0.0107258	GLP1R	2740	ENSG00000112164
ENSG00000173221	235.2	-1.07549	0.328286	6.8145e-05	0.00427913	GLRX	2745	ENSG00000173221
ENSG00000274320	3051.12	-1.09425	0.370866	0.000187083	0.00840412	GOLGA6L9	440295	ENSG00000274320
ENSG00000261794	138.158	1.72446	0.720079	0.000577803	0.0171443	GOLGA8H	728498	ENSG00000261794
ENSG00000249931	53.1289	-5.08077	0.971421	7.60984e-09	3.39948e-06	GOLGA8K	653125	ENSG00000249931
ENSG00000283589	2186.09	1.31512	0.271795	7.73322e-08	2.09558e-05	GOLGA8N	643699	ENSG00000283589
ENSG00000147257	226.887	1.08604	0.551981	0.00219727	0.0407573	GPC3	2719	ENSG00000147257
ENSG00000076716	125.639	1.63518	0.647764	0.000444074	0.0147859	GPC4	2239	ENSG00000076716
ENSG00000138271	154.048	-1.51526	0.442003	2.93848e-05	0.0023052	GPR87	53836	ENSG00000138271
ENSG00000211445	272.1	1.87289	0.633264	0.000124317	0.00664206	GPX3	2878	ENSG00000211445
ENSG00000115290	87.807	2.47852	0.852728	0.000125892	0.00670397	GRB14	2888	ENSG00000115290
ENSG00000158055	558.978	-1.08952	0.306188	2.44876e-05	0.00199903	GRHL3	57822	ENSG00000158055
ENSG00000167914	512.228	-1.00195	0.449266	0.00138522	0.0306847	GSDMA	284110	ENSG00000167914
ENSG00000061918	99.6497	1.30486	0.47007	0.000270634	0.0106155	GUCY1B1	2983	ENSG00000061918
ENSG00000228315	462.671	1.10979	0.421294	0.000462692	0.0150644	GUSBP11	91316	ENSG00000228315
ENSG00000196787	677.386	-1.02243	0.200229	2.65893e-08	8.90853e-06	H2AC11	8969	ENSG00000196787
ENSG00000196747	358.988	-1.19867	0.404782	0.000164522	0.00789845	H2AC13	8329	ENSG00000196747
ENSG00000274641	253.188	-1.09576	0.324151	4.6463e-05	0.00320695	H2BC17	8348	ENSG00000274641
ENSG00000287080	354.74	-1.05137	0.327074	8.55948e-05	0.00515968	H3C3	8352	ENSG00000287080
ENSG00000140511	88.2329	1.08701	0.519045	0.00170667	0.0351429	HAPLN3	145864	ENSG00000140511
ENSG00000255398	104.074	-1.31872	0.626644	0.00132521	0.029822	HCAR3	8843	ENSG00000255398
ENSG00000180353	205.816	1.26856	0.409723	0.000106303	0.00595665	HCLS1	3059	ENSG00000180353
ENSG00000160883	48.6799	4.82764	1.04461	2.05456e-07	4.52622e-05	HK3	3101	ENSG00000160883
ENSG00000223532	5411.42	1.66099	0.623886	0.000326283	0.0120075	HLA-B	3106	ENSG00000223532
ENSG00000232126	5159.92	-1.25411	0.513013	0.000642894	0.0183389	HLA-B	3106	ENSG00000232126
ENSG00000236884	500.917	13.6129	3.2426	8.65735e-21	3.48069e-17	HLA-DRB1	3123	ENSG00000236884
ENSG00000204592	2478.16	11.4034	0.683229	3.42618e-61	5.50998e-57	HLA-E	3133	ENSG00000204592
ENSG00000112972	1172.17	-1.4187	0.342979	1.94406e-06	0.000279146	HMGCS1	3157	ENSG00000112972
ENSG00000171476	1352.39	-1.02605	0.401916	0.000618924	0.017902	HOPX	84525	ENSG00000171476
ENSG00000120093	77.0385	2.14173	0.644903	3.61967e-05	0.00269515	HOXB3	3213	ENSG00000120093
ENSG00000260027	25.6081	2.74092	1.17437	0.000456792	0.0149921	HOXB7	3217	ENSG00000260027
ENSG00000257017	153.894	5.52448	1.04768	8.23668e-09	3.58006e-06	HP	3240	ENSG00000257017
ENSG00000164120	505.955	-1.32365	0.294292	4.1584e-07	7.8677e-05	HPGD	3248	ENSG00000164120
ENSG00000132622	66.3867	1.4373	0.622463	0.000839667	0.0221805	HSPA12B	116835	ENSG00000132622
ENSG00000170801	71.9869	1.87823	0.487339	5.59769e-06	0.000633958	HTRA3	94031	ENSG00000170801
ENSG00000090339	89.5153	1.40664	0.760915	0.00198894	0.0381881	ICAM1	3383	ENSG00000090339
ENSG00000185201	645.309	1.18655	0.373049	8.5984e-05	0.00515968	IFITM2	10581	ENSG00000185201
ENSG00000142089	1454.75	1.09732	0.332955	6.35123e-05	0.00407971	IFITM3	10410	ENSG00000142089
ENSG00000152580	263.861	-1.7016	0.374961	2.90107e-07	5.9057e-05	IGSF10	285313	ENSG00000152580
ENSG00000142677	270.103	-1.35923	0.341849	4.21002e-06	0.00051292	IL22RA1	58985	ENSG00000142677
ENSG00000100385	62.4295	-2.13424	0.655397	3.7919e-05	0.00274691	IL2RB	3560	ENSG00000100385
ENSG00000157368	162.432	-1.09566	0.407305	0.000401187	0.0138156	IL34	146433	ENSG00000157368
ENSG00000163083	76.9029	1.6291	0.572507	0.000185907	0.00837465	INHBB	3625	ENSG00000163083
ENSG00000135424	1155.8	1.48615	0.537681	0.000260232	0.0102575	ITGA7	3679	ENSG00000135424
ENSG00000160255	516.166	1.19709	0.671174	0.0027293	0.0471456	ITGB2	3689	ENSG00000160255
ENSG00000259207	173.34	2.00062	0.523906	6.12674e-06	0.000689023	ITGB3	3690	ENSG00000259207
ENSG00000164626	314.093	1.48494	0.809272	0.00199465	0.0381881	KCNK5	8645	ENSG00000164626
ENSG00000128052	688.198	1.34843	0.244782	2.31518e-09	1.43203e-06	KDR	3791	ENSG00000128052
ENSG00000166813	72.4852	1.18621	0.51469	0.000981809	0.0247872	KIF7	374654	ENSG00000166813
ENSG00000118263	154.99	1.16624	0.591558	0.00196275	0.0380301	KLF7	8609	ENSG00000118263
ENSG00000114648	425.852	-1.08577	0.344429	0.000100519	0.00571221	KLHL18	23276	ENSG00000114648
ENSG00000167754	804.333	-1.48405	0.524695	0.00019964	0.00868434	KLK5	25818	ENSG00000167754
ENSG00000169035	1595.11	-1.40822	0.412027	3.19775e-05	0.00246059	KLK7	5650	ENSG00000169035
ENSG00000129455	261.598	-1.12289	0.456603	0.000708459	0.0197118	KLK8	11202	ENSG00000129455
ENSG00000203786	3916.78	-1.69304	0.404545	1.40017e-06	0.000222945	KPRP	448834	ENSG00000203786
ENSG00000167920	46.1531	-1.49758	0.954812	0.00289531	0.0489101	KRT10-AS1	147184	ENSG00000167920
ENSG00000167767	1565.07	-1.04695	0.399867	0.000506625	0.015837	KRT80	144501	ENSG00000167767
ENSG00000188508	7542.32	-1.43717	0.435994	4.46181e-05	0.00311977	KRTDAP	388533	ENSG00000188508
ENSG00000196569	2927.48	1.09001	0.465802	0.00100528	0.0250086	LAMA2	3908	ENSG00000196569
ENSG00000078081	76.0575	-2.15813	0.909927	0.000485643	0.015558	LAMP3	27074	ENSG00000078081
ENSG00000129988	27.6021	8.4605	3.08064	2.30334e-06	0.000313918	LBP	3929	ENSG00000129988
ENSG00000186844	593.186	-1.2486	0.446452	0.000256378	0.0102056	LCE1A	353131	ENSG00000186844
ENSG00000196734	997.607	-1.18778	0.398038	0.000154917	0.00763128	LCE1B	353132	ENSG00000196734
ENSG00000197084	1359.95	-1.41766	0.271332	1.0351e-08	4.35451e-06	LCE1C	353133	ENSG00000197084
ENSG00000186226	99.8317	-1.74091	0.632746	0.000220513	0.0092835	LCE1E	353135	ENSG00000186226
ENSG00000240386	279.839	-1.84715	0.320406	4.3373e-10	3.87514e-07	LCE1F	353137	ENSG00000240386
ENSG00000187173	559.847	-1.55411	0.574838	0.000274164	0.0107258	LCE2A	353139	ENSG00000187173
ENSG00000159455	2270.16	-1.81754	0.349569	1.056e-08	4.35451e-06	LCE2B	26239	ENSG00000159455
ENSG00000187180	752.641	-1.76646	0.428718	1.7339e-06	0.000263062	LCE2C	353140	ENSG00000187180
ENSG00000187223	354.531	-1.35819	0.578638	0.000754111	0.0205205	LCE2D	353141	ENSG00000187223
ENSG00000163202	223.971	-1.90324	0.969569	0.00123892	0.0289178	LCE3D	84648	ENSG00000163202
ENSG00000186207	195.998	-1.75766	0.439332	2.98001e-06	0.000383396	LCE5A	254910	ENSG00000186207
ENSG00000187922	15.6466	3.4166	2.05795	0.00186328	0.0370858	LCN10	414332	ENSG00000187922
ENSG00000106852	34.5056	2.19938	1.15713	0.00121292	0.0284346	LHX6	26468	ENSG00000106852
ENSG00000274148	39.8165	9.31722	2.96409	7.16871e-09	3.39948e-06	LILRA6	79168	ENSG00000274148
ENSG00000227036	44.7895	-1.91494	0.565617	3.1603e-05	0.00244346	LINC00511	400619	ENSG00000227036
ENSG00000215190	313.592	4.93319	1.05442	9.68249e-08	2.5004e-05	LINC00680	106660612	ENSG00000215190
ENSG00000248727	33.471	-2.05063	0.95432	0.000861	0.0225883	LINC01948	102467147	ENSG00000248727
ENSG00000215241	120.553	1.97904	0.706851	0.000185388	0.00837465	LINC02449	101927905	ENSG00000215241
ENSG00000079435	218.522	5.05369	0.826666	3.70062e-11	4.57795e-08	LIPE	3991	ENSG00000079435
ENSG00000204021	117.253	-1.45411	0.674938	0.00109628	0.0265918	LIPK	643414	ENSG00000204021
ENSG00000204020	153.277	-1.6834	0.865482	0.00143466	0.0314763	LIPN	643418	ENSG00000204020
ENSG00000071282	132.026	1.54178	0.559858	0.000255466	0.0102056	LMCD1	29995	ENSG00000071282
ENSG00000203782	2783.96	-1.64092	0.399079	2.04534e-06	0.000286019	LORICRIN	4014	ENSG00000203782
ENSG00000175445	731.12	5.12534	0.605625	1.32364e-18	4.25735e-15	LPL	4023	ENSG00000175445
ENSG00000137821	103.179	1.84856	0.656202	0.000182225	0.00830182	LRRC49	54839	ENSG00000137821
ENSG00000175324	73.6732	-1.19989	0.608115	0.00190747	0.037569	LSM1	27257	ENSG00000175324
ENSG00000012223	190.598	3.94212	0.865271	2.21408e-07	4.62427e-05	LTF	4057	ENSG00000012223
ENSG00000160932	22.7343	-8.51683	2.92758	5.66172e-08	1.66493e-05	LY6E	4061	ENSG00000160932
ENSG00000145050	114.04	-1.3029	0.394973	5.22911e-05	0.0034894	MANF	7873	ENSG00000145050
ENSG00000173926	118.15	-1.04497	0.567056	0.00281006	0.0479739	MARCHF3	115123	ENSG00000173926
ENSG00000076706	799.925	1.0724	0.550576	0.00231918	0.0422391	MCAM	4162	ENSG00000076706
ENSG00000065833	386.817	-1.47317	0.463915	6.99181e-05	0.0043414	ME1	4199	ENSG00000065833
ENSG00000085276	150.116	1.60853	0.622816	0.000383513	0.0133789	MECOM	2122	ENSG00000085276
ENSG00000145794	72.1348	2.2095	1.37349	0.00202187	0.0384519	MEGF10	84466	ENSG00000145794
ENSG00000106484	148.831	1.54825	0.897419	0.00229778	0.0420875	MEST	4232	ENSG00000106484
ENSG00000257335	33.6145	1.97709	1.00014	0.00130838	0.0297873	MGAM	8972	ENSG00000257335
ENSG00000111341	696.103	1.41068	0.30028	1.58564e-07	3.59159e-05	MGP	4256	ENSG00000111341
ENSG00000115648	428.139	1.38023	0.340607	2.93207e-06	0.000380271	MLPH	79083	ENSG00000115648
ENSG00000196549	338.685	3.82393	0.853969	3.04242e-07	6.11602e-05	MME	4311	ENSG00000196549
ENSG00000100985	363.763	2.97016	0.820264	1.08721e-05	0.00108599	MMP9	4318	ENSG00000100985
ENSG00000115540	118.039	-1.28449	0.418299	0.000110596	0.00611203	MOB4	25843	ENSG00000115540
ENSG00000243406	22.3905	1.62501	0.996192	0.00256965	0.0451148	MRPS31P5	100887750	ENSG00000243406
ENSG00000263639	47.8931	-2.37387	0.728821	4.24662e-05	0.00299536	MSMB	4477	ENSG00000263639
ENSG00000052802	724.31	-1.22775	0.41979	0.000178969	0.00819996	MSMO1	6307	ENSG00000052802
ENSG00000038945	106.849	2.80621	1.08293	0.000215233	0.0091329	MSR1	4481	ENSG00000038945
ENSG00000205362	25.4078	4.51279	1.86042	0.000465547	0.0150644	MT1A	4489	ENSG00000205362
ENSG00000205364	148.967	2.33345	0.873657	0.00024054	0.00976861	MT1M	4499	ENSG00000205364
ENSG00000125148	2713.46	1.29112	0.685666	0.00218385	0.040555	MT2A	4502	ENSG00000125148
ENSG00000188786	378.86	-1.3282	0.336234	4.42943e-06	0.000526839	MTF1	4520	ENSG00000188786
ENSG00000205277	30.9971	4.64664	1.94798	0.00042183	0.0143726	MUC12	10071	ENSG00000205277
ENSG00000277518	65.953	2.9561	2.79712	0.00233658	0.0425025	MUC6	4588	ENSG00000277518
ENSG00000109061	24.426	8.42516	2.91299	2.19171e-07	4.62427e-05	MYH1	4619	ENSG00000109061
ENSG00000091536	57.2179	1.54996	0.679236	0.000823051	0.0219144	MYO15A	51168	ENSG00000091536
ENSG00000255192	274.329	1.04213	0.530268	0.00231471	0.0422391	NANOGP8	388112	ENSG00000255192
ENSG00000147813	75.1003	-6.66579	0.948827	6.8414e-13	1.79796e-09	NAPRT	93100	ENSG00000147813
ENSG00000188505	614.332	-1.27877	0.448612	0.000215018	0.0091329	NCCRP1	342897	ENSG00000188505
ENSG00000158517	36.0916	-1.76652	0.68624	0.000368931	0.0131264	NCF1	653361	ENSG00000158517
ENSG00000125967	63.8484	1.24272	0.580442	0.00129631	0.0296127	NECAB3	63941	ENSG00000125967
ENSG00000049759	767.474	1.10944	0.431297	0.00055909	0.0167748	NEDD4L	23327	ENSG00000049759
ENSG00000163293	834.359	-1.24824	0.417345	0.000146452	0.00738319	NIPAL1	152519	ENSG00000163293
ENSG00000172548	688.768	-1.27769	0.3743	3.52677e-05	0.00265035	NIPAL4	348938	ENSG00000172548
ENSG00000146938	178.589	1.1232	0.565811	0.00201881	0.0384519	NLGN4X	57502	ENSG00000146938
ENSG00000276780	166.034	-2.14277	0.605226	1.60467e-05	0.00143369	NLRP10	338322	ENSG00000276780
ENSG00000086991	32.5593	2.61838	0.713867	1.03677e-05	0.001062	NOX4	50507	ENSG00000086991
ENSG00000169418	155.693	2.10813	0.472197	3.89135e-07	7.49504e-05	NPR1	4881	ENSG00000169418
ENSG00000185551	359.52	1.2023	0.420405	0.000225887	0.00946021	NR2F2	7026	ENSG00000185551
ENSG00000091129	98.2777	1.56218	0.934021	0.00240141	0.0431985	NRCAM	4897	ENSG00000091129
ENSG00000185652	38.1226	2.34359	0.947208	0.000412396	0.014111	NTF3	4908	ENSG00000185652
ENSG00000074527	172.48	1.0288	0.333817	0.000138591	0.00709813	NTN4	59277	ENSG00000074527
ENSG00000163545	150.527	-1.70295	0.390134	6.46356e-07	0.000111771	NUAK2	81788	ENSG00000163545
ENSG00000280584	15.785	3.66371	1.27528	0.000195925	0.00858545	OBP2B	29989	ENSG00000280584
ENSG00000247556	94.7409	-1.72483	0.548447	6.96936e-05	0.0043414	OIP5-AS1	729082	ENSG00000247556
ENSG00000284749	584.647	-1.151	0.579141	0.00190851	0.037569	OR2A7	401427	ENSG00000284749
ENSG00000183378	97.6362	-1.67037	0.582949	0.000167148	0.00797646	OVCH2	341277	ENSG00000183378
ENSG00000172818	326.773	-1.02942	0.403633	0.000622611	0.0179121	OVOL1	5017	ENSG00000172818
ENSG00000157654	466.272	1.20907	0.40084	0.000142658	0.00723728	PALM2AKAP2	445815	ENSG00000157654
ENSG00000198682	150.754	1.19557	0.570945	0.0015473	0.0328714	PAPSS2	9060	ENSG00000198682
ENSG00000182749	174.184	-1.06872	0.46346	0.0010851	0.0264003	PAQR7	164091	ENSG00000182749
ENSG00000197702	621.714	1.24428	0.374534	5.09508e-05	0.00343956	PARVA	55742	ENSG00000197702
ENSG00000179270	46.1031	5.01991	1.10535	3.39588e-07	6.74229e-05	PCARE	388939	ENSG00000179270
ENSG00000150275	20.9131	3.08516	1.53124	0.00102242	0.0253544	PCDH15	65217	ENSG00000150275
ENSG00000243232	31.7592	3.77017	1.24281	6.78197e-05	0.00427716	PCDHAC2	56134	ENSG00000243232
ENSG00000177839	296.369	1.60041	0.320746	3.2889e-08	1.07943e-05	PCDHB9	56127	ENSG00000177839
ENSG00000132635	249.116	1.20898	0.323925	1.17796e-05	0.0011412	PCED1A	64773	ENSG00000132635
ENSG00000140479	201.192	-1.47284	0.609774	0.000592018	0.0173738	PCSK6	5046	ENSG00000140479
ENSG00000128655	68.5389	2.22336	1.93231	0.00284551	0.0484761	PDE11A	50940	ENSG00000128655
ENSG00000154678	42.4002	2.07229	1.12962	0.00153548	0.0327502	PDE1C	5137	ENSG00000154678
ENSG00000186642	341.64	1.04724	0.414406	0.000665375	0.0188059	PDE2A	5138	ENSG00000186642
ENSG00000172572	141.769	1.41712	0.708211	0.00153902	0.032782	PDE3A	5139	ENSG00000172572
ENSG00000152270	144.763	3.80122	1.08654	1.35803e-05	0.00124799	PDE3B	5140	ENSG00000152270
ENSG00000004799	629.184	3.65831	0.366647	9.84978e-25	5.28014e-21	PDK4	5166	ENSG00000004799
ENSG00000187800	106.132	1.54484	0.706989	0.00100478	0.0250086	PEAR1	375033	ENSG00000187800
ENSG00000163737	34.3626	5.09894	1.79265	0.000158894	0.00774344	PF4	5196	ENSG00000163737
ENSG00000170525	1727.11	1.00601	0.36595	0.000382688	0.0133789	PFKFB3	5209	ENSG00000170525
ENSG00000256713	31.2886	8.8681	2.94367	4.90771e-08	1.48916e-05	PGA5	5222	ENSG00000256713
ENSG00000205746	2136.94	1.11613	0.518246	0.00147918	0.0321028	PKD1P4	353512	ENSG00000205746
ENSG00000250251	960.023	2.24736	0.718271	6.60365e-05	0.00419763	PKD1P6	353511	ENSG00000250251
ENSG00000123143	235.927	1.11825	0.442275	0.000613698	0.0177829	PKN1	5585	ENSG00000123143
ENSG00000188257	437.908	6.54802	0.472208	8.5346e-45	6.86267e-41	PLA2G2A	5320	ENSG00000188257
ENSG00000176485	115.21	2.41749	0.903841	0.000231435	0.00959261	PLAAT3	11145	ENSG00000176485
ENSG00000101333	638.055	1.35577	0.604382	0.000988154	0.0248693	PLCB4	5332	ENSG00000101333
ENSG00000114805	34.9325	1.79926	1.0205	0.00185827	0.0370319	PLCH1	23007	ENSG00000114805
ENSG00000149527	906.657	1.05043	0.193515	4.63038e-09	2.51446e-06	PLCH2	9651	ENSG00000149527
ENSG00000105559	166.889	1.10935	0.475252	0.00097988	0.0247872	PLEKHA4	57664	ENSG00000105559
ENSG00000166819	973.583	6.07549	1.42128	5.47911e-07	9.89312e-05	PLIN1	5346	ENSG00000166819
ENSG00000167676	9295.22	4.00534	1.85245	0.000525297	0.0161887	PLIN4	729359	ENSG00000167676
ENSG00000152952	266.088	1.43837	0.466313	9.76106e-05	0.00562643	PLOD2	5352	ENSG00000152952
ENSG00000124429	5327.67	-1.09202	0.421636	0.0005185	0.0160356	POF1B	79983	ENSG00000124429
ENSG00000133110	3700.77	-1.07931	0.250082	1.14378e-06	0.000187697	POSTN	10631	ENSG00000133110
ENSG00000185668	175.117	-1.1665	0.397956	0.000187963	0.00841298	POU3F1	5453	ENSG00000185668
ENSG00000158528	146.993	2.51784	0.494118	1.59874e-08	6.27095e-06	PPP1R9A	55607	ENSG00000158528
ENSG00000046889	702.754	1.42048	0.416718	3.41383e-05	0.00260195	PREX2	80243	ENSG00000046889
ENSG00000116690	684.148	2.38362	0.454098	7.25415e-09	3.39948e-06	PRG4	10216	ENSG00000116690
ENSG00000139174	390.882	1.37718	0.411368	4.2446e-05	0.00299536	PRICKLE1	144165	ENSG00000139174
ENSG00000284096	174.293	2.20546	0.610595	1.1952e-05	0.00115097	PRKAR2B	5577	ENSG00000284096
ENSG00000184304	144.981	1.04902	0.451381	0.00107007	0.0261135	PRKD1	5587	ENSG00000184304
ENSG00000100033	728.382	1.02849	0.191731	6.71392e-09	3.37416e-06	PRODH	5625	ENSG00000100033
ENSG00000007062	165.284	2.06498	1.44041	0.00251572	0.0445482	PROM1	8842	ENSG00000007062
ENSG00000248405	53.1718	1.87096	1.02919	0.00175467	0.0357848	PRR5-ARHGAP8	553158	ENSG00000248405
ENSG00000150687	223.36	1.32813	0.373452	2.0865e-05	0.00175681	PRSS23	11098	ENSG00000150687
ENSG00000178597	396.987	-1.19183	0.585232	0.00167071	0.0346688	PSAPL1	768239	ENSG00000178597
ENSG00000124212	442.264	1.40194	0.380103	1.22734e-05	0.00116793	PTGIS	5740	ENSG00000124212
ENSG00000127329	1015.79	1.22674	0.469187	0.000449748	0.0148495	PTPRB	5787	ENSG00000127329
ENSG00000173482	1145.38	1.05933	0.326208	7.72502e-05	0.00472372	PTPRM	5797	ENSG00000173482
ENSG00000130508	482.622	2.52483	0.501071	2.17358e-08	7.87126e-06	PXDN	7837	ENSG00000130508
ENSG00000132359	351.049	1.11148	0.434815	0.000567865	0.0169432	RAP1GAP2	23108	ENSG00000132359
ENSG00000113319	143.366	1.44154	0.475532	0.000117307	0.00639502	RASGRF2	5924	ENSG00000113319
ENSG00000152689	110.796	1.43074	0.747637	0.00177512	0.0359993	RASGRP3	25780	ENSG00000152689
ENSG00000138207	338.981	5.57651	1.69396	2.22361e-05	0.0018625	RBP4	5950	ENSG00000138207
ENSG00000157110	445.093	1.34074	0.374517	1.92048e-05	0.00164738	RBPMS	11030	ENSG00000157110
ENSG00000160439	179.25	-1.24887	0.424714	0.000169303	0.00800802	RDH13	112724	ENSG00000160439
ENSG00000285007	127.378	1.14528	0.510342	0.00119593	0.0281594	REC8	9985	ENSG00000285007
ENSG00000277422	13.4864	6.83261	3.21202	0.000183904	0.00834237	REXO1L2P	100288527	ENSG00000277422
ENSG00000102760	64.4958	1.29491	0.488496	0.000387628	0.0134931	RGCC	28984	ENSG00000102760
ENSG00000174136	337.396	-1.22055	0.29862	2.74292e-06	0.000361571	RGMB	285704	ENSG00000174136
ENSG00000143248	190.916	1.36597	0.66931	0.00148976	0.0321589	RGS5	8490	ENSG00000143248
ENSG00000283293	11598.4	-1.30596	0.495913	0.000381398	0.0133631	RN7SK	125050	ENSG00000283293
ENSG00000285166	1432.6	1.0144	0.405765	0.000766651	0.0207914	RNA5S1	100169751	ENSG00000285166
ENSG00000165799	244.081	-1.47907	0.548158	0.000290276	0.0110867	RNASE7	84659	ENSG00000165799
ENSG00000158717	55.5678	1.03309	0.509622	0.00210461	0.0394021	RNF166	115992	ENSG00000158717
ENSG00000206585	2043.09	-1.72273	0.758967	0.000727957	0.0199778	RNVU1-7	26864	ENSG00000206585
ENSG00000104237	59.1161	1.57997	1.02468	0.0029197	0.0491326	RP1	6101	ENSG00000104237
ENSG00000231035	13.7293	2.78913	1.29015	0.000957274	0.0244363	RPL7L1P9	100128899	ENSG00000231035
ENSG00000072133	95.0609	-1.30705	0.515767	0.000506489	0.015837	RPS6KA6	27330	ENSG00000072133
ENSG00000215853	1377.47	-1.20691	0.541779	0.00110822	0.0268007	RPTN	126638	ENSG00000215853
ENSG00000134339	95.1889	6.74635	1.10857	7.53003e-11	8.0732e-08	SAA2	6289	ENSG00000134339
ENSG00000101347	1198.81	1.12162	0.496891	0.00116915	0.0276912	SAMHD1	25939	ENSG00000101347
ENSG00000136155	6760.13	-1.159	0.380541	0.000130831	0.00684811	SCEL	8796	ENSG00000136155
ENSG00000136531	83.4885	4.09829	1.06334	3.69473e-06	0.000464208	SCN2A	6326	ENSG00000136531
ENSG00000136546	178.447	1.24653	0.493305	0.000553872	0.0167017	SCN7A	6332	ENSG00000136546
ENSG00000170426	172.366	-1.10697	0.53373	0.00170523	0.0351429	SDR9C7	121214	ENSG00000170426
ENSG00000153993	93.711	-1.39437	0.591676	0.000750188	0.0204831	SEMA3D	223117	ENSG00000153993
ENSG00000010319	309.442	2.38102	0.921792	0.00029161	0.0110867	SEMA3G	56920	ENSG00000010319
ENSG00000165953	2261.01	-1.75887	0.38271	2.15608e-07	4.6232e-05	SERPINA12	145264	ENSG00000165953
ENSG00000196136	336.906	4.47397	1.75558	0.000206456	0.00885394	SERPINA3	12	ENSG00000196136
ENSG00000166634	448.426	-1.77742	0.50571	1.92581e-05	0.00164738	SERPINB12	89777	ENSG00000166634
ENSG00000166396	717.859	-1.29014	0.504028	0.000470746	0.0151109	SERPINB7	8710	ENSG00000166396
ENSG00000106366	230.929	2.17281	0.562478	4.83932e-06	0.000563956	SERPINE1	5054	ENSG00000106366
ENSG00000145423	215.868	-2.52256	0.618316	1.83805e-06	0.000270628	SFRP2	6423	ENSG00000145423
ENSG00000125089	104.746	1.24671	0.598506	0.00145409	0.0317131	SH3TC1	54436	ENSG00000125089
ENSG00000251322	760.82	1.18074	0.36076	6.06324e-05	0.00394773	SHANK3	85358	ENSG00000251322
ENSG00000130813	165.34	1.28355	0.736244	0.0026127	0.0456711	SHFL	55337	ENSG00000130813
ENSG00000165874	56.3276	1.32362	0.613844	0.00117682	0.0278317	SHLD2P1	414241	ENSG00000165874
ENSG00000088386	524.968	-1.53826	0.344913	4.40063e-07	8.22918e-05	SLC15A1	6564	ENSG00000088386
ENSG00000108932	93.982	-1.1392	0.553242	0.00169269	0.0350346	SLC16A6	9120	ENSG00000108932
ENSG00000105281	257.909	1.12604	0.604259	0.00254585	0.044893	SLC1A5	6510	ENSG00000105281
ENSG00000144136	179.385	1.09734	0.421051	0.000511898	0.0159233	SLC20A1	6574	ENSG00000144136
ENSG00000155850	701.887	1.52613	0.522935	0.000156721	0.00768411	SLC26A2	1836	ENSG00000155850
ENSG00000059804	220.76	1.567	0.432601	1.4756e-05	0.00133318	SLC2A3	6515	ENSG00000059804
ENSG00000134955	783.743	-1.8412	0.372535	3.83535e-08	1.2336e-05	SLC37A2	219855	ENSG00000134955
ENSG00000139209	23.5475	-2.43265	0.872126	0.000184153	0.00834237	SLC38A4	55089	ENSG00000139209
ENSG00000165794	62.5356	-1.30202	0.641847	0.00158037	0.0332228	SLC39A2	29986	ENSG00000165794
ENSG00000004939	69.4964	2.1136	0.932092	0.000686284	0.0192279	SLC4A1	6521	ENSG00000004939
ENSG00000088836	856.976	1.25001	0.743039	0.00299935	0.0498436	SLC4A11	83959	ENSG00000088836
ENSG00000080493	28.8734	2.04292	0.739684	0.000219521	0.00926596	SLC4A4	8671	ENSG00000080493
ENSG00000033867	490.51	1.10658	0.514924	0.00148958	0.0321589	SLC4A7	9497	ENSG00000033867
ENSG00000155465	105.43	1.79586	0.49663	1.27549e-05	0.00119258	SLC7A7	9056	ENSG00000155465
ENSG00000172716	167.823	2.19533	0.430748	1.68304e-08	6.44442e-06	SLFN11	91607	ENSG00000172716
ENSG00000137834	33.7742	1.65542	0.652267	0.000441089	0.0147476	SMAD6	4091	ENSG00000137834
ENSG00000103056	124.249	-2.33075	0.422375	1.74665e-09	1.1704e-06	SMPD3	55512	ENSG00000103056
ENSG00000212283	30.3775	1.38036	0.764708	0.00234724	0.0425573	SNORD89	692205	ENSG00000212283
ENSG00000112096	1498.63	1.77055	0.402889	5.96681e-07	0.000105449	SOD2	6648	ENSG00000112096
ENSG00000140263	355.194	-1.35098	0.397167	3.50607e-05	0.00265035	SORD	6652	ENSG00000140263
ENSG00000203883	99.0221	1.20459	0.650751	0.00243073	0.0436283	SOX18	54345	ENSG00000203883
ENSG00000189120	42.6397	-1.48897	0.799789	0.00193225	0.0378034	SP6	80320	ENSG00000189120
ENSG00000281950	125.26	1.65825	0.735542	0.000824481	0.0219162	SPDYE16	102723555	ENSG00000281950
ENSG00000133710	13942.1	-1.18798	0.541105	0.00120214	0.0282644	SPINK5	11005	ENSG00000133710
ENSG00000134668	21.2666	3.53719	1.83296	0.00120721	0.0283422	SPOCD1	90853	ENSG00000134668
ENSG00000118785	367.022	6.37434	1.53348	8.67757e-07	0.000145367	SPP1	6696	ENSG00000118785
ENSG00000203785	3527.01	-1.74836	0.641885	0.000235787	0.00969274	SPRR2E	6704	ENSG00000203785
ENSG00000196369	1750.66	-1.03671	0.374671	0.000341309	0.0124184	SRGAP2B	647135	ENSG00000196369
ENSG00000122862	122.979	1.90019	0.62802	0.000100982	0.00571827	SRGN	5552	ENSG00000122862
ENSG00000101955	141.409	2.15499	0.668114	4.99155e-05	0.00338709	SRPX	8406	ENSG00000101955
ENSG00000102359	211.502	2.01916	0.543348	8.96316e-06	0.000960971	SRPX2	27286	ENSG00000102359
ENSG00000073849	158.545	2.19486	0.455444	6.76897e-08	1.89764e-05	ST6GAL1	6480	ENSG00000073849
ENSG00000010327	615.392	1.21954	0.53095	0.00100026	0.0250086	STAB1	23166	ENSG00000010327
ENSG00000136011	148.958	-1.99593	0.850356	0.00055096	0.0166552	STAB2	55576	ENSG00000136011
ENSG00000261052	827.208	1.22312	0.492582	0.000643151	0.0183389	SULT1A3	6818	ENSG00000261052
ENSG00000176438	432.662	1.11101	0.432831	0.000557517	0.0167589	SYNE3	161176	ENSG00000176438
ENSG00000078269	522.06	1.12566	0.415074	0.00037249	0.0131991	SYNJ2	8871	ENSG00000078269
ENSG00000171992	969.593	1.07985	0.419312	0.000565205	0.0168994	SYNPO	11346	ENSG00000171992
ENSG00000149591	1418.5	1.03781	0.390982	0.000467517	0.0150644	TAGLN	6876	ENSG00000149591
ENSG00000278759	213.506	1.36198	0.391163	2.74115e-05	0.00220416	TBCD	6904	ENSG00000278759
ENSG00000059377	72.8964	1.7093	0.629204	0.000252654	0.0101326	TBXAS1	6916	ENSG00000059377
ENSG00000110719	590	1.50116	0.359576	1.65106e-06	0.000255009	TCIRG1	10312	ENSG00000110719
ENSG00000120156	480.564	1.86801	0.386202	6.84387e-08	1.89764e-05	TEK	7010	ENSG00000120156
ENSG00000167302	156.013	1.22163	0.430068	0.000236261	0.00969274	TEPSIN	146705	ENSG00000167302
ENSG00000119699	183.966	1.63691	0.310546	7.5342e-09	3.39948e-06	TGFB3	7043	ENSG00000119699
ENSG00000163513	1461.01	1.0523	0.251094	1.91147e-06	0.000276939	TGFBR2	7048	ENSG00000163513
ENSG00000285348	1161.4	-1.06911	0.38622	0.000327574	0.0120275	TGM1	7051	ENSG00000285348
ENSG00000198959	107.534	3.23488	0.968702	2.78808e-05	0.00223074	TGM2	7052	ENSG00000198959
ENSG00000137801	1742.52	1.75301	0.401476	6.69403e-07	0.000114525	THBS1	7057	ENSG00000137801
ENSG00000196407	611.326	-1.41898	0.431166	4.90628e-05	0.00334334	THEM5	284486	ENSG00000196407
ENSG00000187720	744.058	1.06147	0.435749	0.000815594	0.0217519	THSD4	79875	ENSG00000187720
ENSG00000132286	63.8745	1.64404	0.821621	0.00135169	0.0301386	TIMM10B	26515	ENSG00000132286
ENSG00000102265	211.471	1.3711	0.470316	0.000171428	0.00802599	TIMP1	7076	ENSG00000102265
ENSG00000100234	1905.9	1.14692	0.51486	0.00122059	0.0285728	TIMP3	7078	ENSG00000100234
ENSG00000157150	72.6383	3.45303	1.06428	3.72053e-05	0.00272405	TIMP4	7079	ENSG00000157150
ENSG00000223573	85.8342	-3.28228	0.539093	5.39227e-11	6.19417e-08	TINCR	257000	ENSG00000223573
ENSG00000160606	62.988	-1.87403	0.710357	0.000296629	0.0112244	TLCD1	116238	ENSG00000160606
ENSG00000171914	801.488	1.31034	0.694883	0.00205255	0.0387205	TLN2	83660	ENSG00000171914
ENSG00000136869	193.808	1.35553	0.329142	2.24092e-06	0.000308021	TLR4	7099	ENSG00000136869
ENSG00000174130	65.8495	1.14728	0.653548	0.00296495	0.0496175	TLR6	10333	ENSG00000174130
ENSG00000151715	154.021	-1.05857	0.419	0.000646304	0.0183962	TMEM45B	120224	ENSG00000151715
ENSG00000151117	174.065	-1.75011	0.712461	0.000464905	0.0150644	TMEM86A	144110	ENSG00000151117
ENSG00000137747	820.571	-1.0977	0.497149	0.00129208	0.0295774	TMPRSS13	84000	ENSG00000137747
ENSG00000133687	349.782	1.85097	0.299038	3.39638e-11	4.55172e-08	TMTC1	83857	ENSG00000133687
ENSG00000288219	1218.39	1.00556	0.529176	0.00274387	0.0473465	TNNI2	7136	ENSG00000288219
ENSG00000105048	393.888	-1.0156	0.405899	0.000718165	0.0198188	TNNT1	7138	ENSG00000105048
ENSG00000136205	812.066	1.51457	0.262174	4.67136e-10	3.87543e-07	TNS3	64759	ENSG00000136205
ENSG00000231608	73.1294	5.88809	1.23883	1.22035e-07	3.00622e-05	TNXB	7148	ENSG00000231608
ENSG00000131747	390.119	-1.01082	0.384471	0.000515036	0.0159592	TOP2A	7153	ENSG00000131747
ENSG00000277603	55.4541	3.4277	0.686333	1.9545e-08	7.30984e-06	TPO	7173	ENSG00000277603
ENSG00000108448	128.731	1.55248	0.522352	0.000132018	0.0068709	TRIM16L	147166	ENSG00000108448
ENSG00000106025	66.5833	1.63253	0.967372	0.00223936	0.0412524	TSPAN12	23554	ENSG00000106025
ENSG00000127824	4493.65	-1.27104	0.343431	1.21062e-05	0.00115888	TUBA4A	7277	ENSG00000127824
ENSG00000101162	138.074	3.87836	1.52709	0.000240405	0.00976861	TUBB1	81027	ENSG00000101162
ENSG00000154127	183.304	-1.08426	0.614186	0.00299705	0.0498436	UBASH3B	84959	ENSG00000154127
ENSG00000158062	166.754	1.37448	0.42006	5.49775e-05	0.00364045	UBXN11	91544	ENSG00000158062
ENSG00000198276	327.502	1.00168	0.306999	7.91201e-05	0.00481973	UCKL1	54963	ENSG00000198276
ENSG00000175567	213.179	1.44589	0.476053	0.000114225	0.00626952	UCP2	7351	ENSG00000175567
ENSG00000130477	17.86	4.91243	2.04323	0.000501477	0.015837	UNC13A	23025	ENSG00000130477
ENSG00000107731	132.786	-1.10513	0.390526	0.000267155	0.0105046	UNC5B	219699	ENSG00000107731
ENSG00000112494	197.63	-1.17685	0.34474	3.82456e-05	0.00275814	UNC93A	54346	ENSG00000112494
ENSG00000230549	37.8934	-9.46565	2.98388	5.52519e-10	4.23125e-07	USP17L1	401447	ENSG00000230549
ENSG00000184979	72.7512	1.10394	0.43113	0.000581049	0.0171773	USP18	11274	ENSG00000184979
ENSG00000036672	206.989	-1.67345	0.50715	4.19611e-05	0.00298592	USP2	9099	ENSG00000036672
ENSG00000129204	321.182	4.36295	0.741454	1.74495e-10	1.65072e-07	USP6	9098	ENSG00000129204
ENSG00000206286	49.8593	9.66985	3.02431	4.69057e-09	2.51446e-06	VPS52	6293	ENSG00000206286
ENSG00000155659	69.8141	2.4846	1.09959	0.000636461	0.0182128	VSIG4	11326	ENSG00000155659
ENSG00000243284	157.149	-1.24301	0.41693	0.000152951	0.00759182	VSIG8	391123	ENSG00000243284
ENSG00000110799	8146.44	1.6647	0.417794	4.42485e-06	0.000526839	VWF	7450	ENSG00000110799
ENSG00000175121	1069.42	-1.56729	0.365698	9.5133e-07	0.000157725	WFDC5	149708	ENSG00000175121
ENSG00000126562	53.7982	3.6487	1.32837	0.000144014	0.00728314	WNK4	65266	ENSG00000126562
ENSG00000124343	911.171	-1.23319	0.495151	0.000586318	0.017238	XG	7499	ENSG00000124343
ENSG00000182489	196.457	-1.46111	0.556119	0.000356939	0.0127846	XKRX	402415	ENSG00000182489
ENSG00000206077	441.858	1.26806	0.651365	0.00190858	0.037569	ZDHHC11B	653082	ENSG00000206077
ENSG00000148516	701.334	1.07122	0.38092	0.000296189	0.0112244	ZEB1	6935	ENSG00000148516
ENSG00000160321	277.086	2.21687	0.861848	0.000321295	0.0119057	ZNF208	7757	ENSG00000160321
ENSG00000276219	26.9052	8.1289	3.31298	3.5177e-05	0.00265035	ZNF676	163223	ENSG00000276219
ENSG00000242779	11.6647	2.28091	1.37587	0.00223347	0.0412384	ZNF702P	79986	ENSG00000242779
ENSG00000269067	66.9605	5.03607	1.43736	1.55739e-05	0.00139922	ZNF728	388523	ENSG00000269067
ENSG00000141579	5576.79	-1.16806	0.283409	2.46202e-06	0.000327225	ZNF750	79755	ENSG00000141579
ENSG00000197360	31.2241	3.37715	1.48026	0.000463704	0.0150644	ZNF98	148198	ENSG00000197360
ENSG00000278574	42.8835	-4.01618	0.909168	3.91483e-07	7.49504e-05	ZNHIT3	9326	ENSG00000278574

## Sheet: sl-IgAV_vs_HC
	baseMean	log2FoldChange	lfcSE	pvalue	padj	symbol	ENTREZID	ENSEMBL
ENSG00000178934	921.484	14.703	3.30126	1.60755e-27	2.70213e-23	LGALS7	3963	ENSG00000178934
ENSG00000236342	256.161	12.62	3.14388	7.24945e-19	4.06187e-15	ABCF1	23	ENSG00000236342
ENSG00000204592	5211.15	12.3377	1.42959	4.39986e-19	3.69786e-15	HLA-E	3133	ENSG00000204592
ENSG00000229493	122.554	11.4266	3.01534	2.60567e-16	1.09497e-12	HLA-DQB2	3120	ENSG00000229493
ENSG00000204590	93.308	10.8357	3.10632	3.47902e-11	7.30986e-08	GNL1	2794	ENSG00000204590
ENSG00000236693	68.073	10.2176	3.13951	5.1851e-09	6.70434e-06	HLA-DPB1	3115	ENSG00000236693
ENSG00000231823	47.6819	9.80079	2.90948	3.21731e-11	7.30986e-08	HLA-DQA1	3117	ENSG00000231823
ENSG00000225201	47.5547	9.70983	2.99185	1.52352e-09	2.56088e-06	HLA-E	3133	ENSG00000225201
ENSG00000282684	26.7538	8.71759	2.88281	2.72012e-08	2.85766e-05	ZC3H3	23144	ENSG00000282684
ENSG00000275935	18.8954	8.06279	2.84991	3.62594e-07	0.000302886	LENG1	79165	ENSG00000275935
ENSG00000213886	20.4445	7.92848	3.08606	1.07194e-05	0.00491727	UBD	10537	ENSG00000213886
ENSG00000182334	14.6157	7.10121	3.19942	0.000114412	0.0287039	OR5P3	120066	ENSG00000182334
ENSG00000130477	27.3414	6.95242	1.56056	3.19253e-07	0.000282438	UNC13A	23025	ENSG00000130477
ENSG00000187288	32.1423	6.41178	2.1708	8.37919e-05	0.0238722	CIDEC	63924	ENSG00000187288
ENSG00000233913	93.1773	6.1361	1.60168	4.52459e-06	0.00245335	RPL10P9	389342	ENSG00000233913
ENSG00000188257	388.232	5.60621	1.7585	2.92549e-05	0.011176	PLA2G2A	5320	ENSG00000188257
ENSG00000225824	95.0173	5.42715	1.28636	9.4332e-07	0.000660678	HLA-DQB1	3119	ENSG00000225824
ENSG00000134339	60.9529	5.20859	1.81679	9.22531e-05	0.0251537	SAA2	6289	ENSG00000134339
ENSG00000184557	83.7143	3.09824	1.0633	9.84658e-05	0.0258611	SOCS3	9021	ENSG00000184557
ENSG00000205364	246.784	3.03988	1.16757	0.00021822	0.0487871	MT1M	4499	ENSG00000205364
ENSG00000106366	347.037	2.8404	0.737473	4.07436e-06	0.00228286	SERPINE1	5054	ENSG00000106366
ENSG00000228526	16.7085	2.53725	0.899	0.000131365	0.0324348	MIR34AHG	106614088	ENSG00000228526
ENSG00000137801	2596.42	2.26747	0.824701	0.00017129	0.0394413	THBS1	7057	ENSG00000137801
ENSG00000125148	4326.87	2.2509	0.775536	0.000111569	0.0284145	MT2A	4502	ENSG00000125148
ENSG00000275895	559.918	2.21324	0.463907	7.51162e-08	7.42723e-05	LOC102724594	102724594	ENSG00000275895
ENSG00000170345	1429.79	2.01312	0.623356	4.1568e-05	0.0140602	FOS	2353	ENSG00000170345
ENSG00000175445	135.2	1.97037	0.664243	9.27795e-05	0.0251537	LPL	4023	ENSG00000175445
ENSG00000025708	520.621	1.96661	0.590135	2.87049e-05	0.011176	TYMP	1890	ENSG00000025708
ENSG00000062038	1903.58	1.11362	0.348123	4.65836e-05	0.014774	CDH3	1001	ENSG00000062038
ENSG00000249437	110.402	1.09281	0.38592	0.000145129	0.0348496	NAIP	4671	ENSG00000249437
ENSG00000243943	279.05	-1.00318	0.242659	1.34905e-06	0.00083986	ZNF512	84450	ENSG00000243943
ENSG00000198763	2565.5	-1.06012	0.20734	1.401e-08	1.68211e-05	ND2	4536	ENSG00000198763
ENSG00000065833	413.976	-1.09252	0.318065	2.04579e-05	0.00838724	ME1	4199	ENSG00000065833
ENSG00000164434	217.902	-1.21777	0.456032	0.000220585	0.0487871	FABP7	2173	ENSG00000164434
ENSG00000187955	533.202	-1.30552	0.437518	8.8349e-05	0.024751	COL14A1	7373	ENSG00000187955
ENSG00000049540	1312.6	-1.371	0.373613	8.77145e-06	0.00433645	ELN	2006	ENSG00000049540
ENSG00000106823	86.177	-1.50922	0.40747	7.52719e-06	0.00383408	ECM2	1842	ENSG00000106823
ENSG00000150893	284.959	-1.72218	0.525522	3.35406e-05	0.0125285	FREM2	341640	ENSG00000150893
ENSG00000282928	41.9994	-2.15519	0.659703	3.52442e-05	0.0126047	MAP4K1	11184	ENSG00000282928
ENSG00000136011	134.196	-2.8171	0.783358	1.02503e-05	0.00491727	STAB2	55576	ENSG00000136011
ENSG00000274042	113.214	-3.57934	0.908009	2.6547e-06	0.00153872	GOLGA6L10	647042	ENSG00000274042
ENSG00000261716	78.9508	-3.86521	0.769625	1.95993e-08	2.1963e-05	H2BC20P	337873	ENSG00000261716
ENSG00000156076	42.3248	-4.60541	1.13367	9.18354e-07	0.000660678	WIF1	11197	ENSG00000156076
ENSG00000167716	73.1168	-6.14834	0.877611	2.9003e-13	9.75024e-10	WDR81	124997	ENSG00000167716
ENSG00000233209	45.8944	-7.66275	1.80768	6.81465e-07	0.00052067	HLA-DQB1	3119	ENSG00000233209
ENSG00000197782	35.8301	-9.32724	2.93445	2.58742e-10	4.83244e-07	ZNF780A	284323	ENSG00000197782

## Sheet: IgAVN_vs_sl-IgAV
	baseMean	log2FoldChange	lfcSE	pvalue	padj	symbol	ENTREZID	ENSEMBL
ENSG00000228964	107.223	11.038	3.20964	3.72672e-10	1.06162e-06	HLA-B	3106	ENSG00000228964
ENSG00000230549	28.8965	8.84276	2.94872	6.45987e-08	6.90075e-05	USP17L1	401447	ENSG00000230549
ENSG00000224712	89.082	8.452	1.64629	4.83488e-09	8.26378e-06	NPIPA3	642778	ENSG00000224712
ENSG00000213886	20.9875	7.90364	3.19593	2.64092e-05	0.0067371	UBD	10537	ENSG00000213886
ENSG00000225890	16.9677	7.66289	3.04444	1.48687e-05	0.00472907	HLA-DQA1	3117	ENSG00000225890
ENSG00000258724	16.6974	7.6349	3.03959	1.51814e-05	0.00472907	PINX1	54984	ENSG00000258724
ENSG00000085721	16.1639	7.4868	3.10205	3.38852e-05	0.00827379	RRN3	54700	ENSG00000085721
ENSG00000147813	62.2184	5.98079	1.63602	1.1014e-05	0.00409241	NAPRT	93100	ENSG00000147813
ENSG00000117090	16.6331	5.31645	1.90115	0.000256389	0.03158	SLAMF1	6504	ENSG00000117090
ENSG00000184330	40.6244	4.95837	2.20735	0.000323101	0.0363318	S100A7A	338324	ENSG00000184330
ENSG00000265590	43.9288	3.52481	1.57515	0.000485536	0.0432228	CFAP298-TCP10L	110091775	ENSG00000265590
ENSG00000158517	61.679	3.27652	0.658032	2.66135e-08	3.49906e-05	NCF1	653361	ENSG00000158517
ENSG00000163202	271.015	2.52491	0.756414	2.93392e-05	0.0072915	LCE3D	84648	ENSG00000163202
ENSG00000121621	54.8995	2.33876	0.88764	0.00025269	0.03158	KIF18A	81930	ENSG00000121621
ENSG00000108242	124.499	2.24333	0.814982	0.000185283	0.0266122	CYP2C18	1562	ENSG00000108242
ENSG00000188373	155.857	2.07273	0.598675	2.07136e-05	0.00561963	GPR15LG	387695	ENSG00000188373
ENSG00000049656	88.205	2.06901	0.589908	1.75359e-05	0.00516765	CLPTM1L	81037	ENSG00000049656
ENSG00000145050	164.015	1.91929	0.540928	1.54943e-05	0.00472907	MANF	7873	ENSG00000145050
ENSG00000203785	3495.21	1.76406	0.63531	0.000206035	0.0287378	SPRR2E	6704	ENSG00000203785
ENSG00000188786	400.339	1.7345	0.306995	8.09325e-10	1.72912e-06	MTF1	4520	ENSG00000188786
ENSG00000131747	628.556	1.71273	0.61024	0.000179888	0.026279	TOP2A	7153	ENSG00000131747
ENSG00000137563	193.65	1.65212	0.605562	0.000226205	0.0299702	GGH	8836	ENSG00000137563
ENSG00000165591	362.075	1.54217	0.376861	2.01694e-06	0.0010773	FAAH2	158584	ENSG00000165591
ENSG00000155380	513.988	1.52488	0.464917	4.31516e-05	0.00979922	SLC16A1	6566	ENSG00000155380
ENSG00000181061	98.543	1.51798	0.562256	0.000264565	0.0320706	HIGD1A	25994	ENSG00000181061
ENSG00000140479	207.77	1.51682	0.609185	0.000440121	0.0413327	PCSK6	5046	ENSG00000140479
ENSG00000162366	434.643	1.50042	0.425911	1.88931e-05	0.00529377	PDZK1IP1	10158	ENSG00000162366
ENSG00000188508	6802.09	1.2519	0.432582	0.000165098	0.0249722	KRTDAP	388533	ENSG00000188508
ENSG00000006625	190.367	1.16272	0.411303	0.000209672	0.028901	GGCT	79017	ENSG00000006625
ENSG00000126233	1212.97	1.13984	0.29852	7.23378e-06	0.00303778	SLURP1	57152	ENSG00000126233
ENSG00000105427	432.775	1.13841	0.381689	0.00013436	0.0210687	CNFN	84518	ENSG00000105427
ENSG00000100558	208.116	1.09797	0.4151	0.000362611	0.038365	PLEK2	26499	ENSG00000100558
ENSG00000136986	192.553	1.09186	0.442227	0.000574318	0.0478839	DERL1	79139	ENSG00000136986
ENSG00000274320	3100.91	1.06471	0.420062	0.000514086	0.0450603	GOLGA6L9	440295	ENSG00000274320
ENSG00000167461	329.325	1.06201	0.411285	0.000438623	0.0413327	RAB8A	4218	ENSG00000167461
ENSG00000154227	918.713	1.05899	0.312076	3.72026e-05	0.00883149	CERS3	204219	ENSG00000154227
ENSG00000159200	239.077	1.04544	0.416802	0.000538501	0.0464851	RCAN1	1827	ENSG00000159200
ENSG00000081386	194.429	-1.00352	0.389221	0.000456698	0.0421939	ZNF510	22869	ENSG00000081386
ENSG00000188677	204.629	-1.04539	0.421875	0.00056685	0.04761	PARVB	29780	ENSG00000188677
ENSG00000122507	738.021	-1.0522	0.357786	0.000157213	0.0239919	BBS9	27241	ENSG00000122507
ENSG00000163017	415.01	-1.05699	0.359137	0.00015637	0.0239919	ACTG2	72	ENSG00000163017
ENSG00000088448	463.865	-1.07261	0.300377	1.83343e-05	0.0052889	ANKRD10	55608	ENSG00000088448
ENSG00000173482	1080.47	-1.07286	0.262691	2.50741e-06	0.00129868	PTPRM	5797	ENSG00000173482
ENSG00000107796	2989.78	-1.07725	0.422509	0.000451723	0.0419611	ACTA2	59	ENSG00000107796
ENSG00000117569	254.249	-1.08139	0.365561	0.000146962	0.0228352	PTBP2	58155	ENSG00000117569
ENSG00000106049	193.658	-1.09381	0.403157	0.000294722	0.034268	HIBADH	11112	ENSG00000106049
ENSG00000177697	654.959	-1.09536	0.287023	7.28697e-06	0.00303778	CD151	977	ENSG00000177697
ENSG00000160953	441.909	-1.11009	0.334543	4.57598e-05	0.0100273	PWWP3A	84939	ENSG00000160953
ENSG00000198467	1758.65	-1.11177	0.276127	3.09941e-06	0.00151357	TPM2	7169	ENSG00000198467
ENSG00000115648	499.51	-1.12124	0.350323	6.64787e-05	0.0132048	MLPH	79083	ENSG00000115648
ENSG00000125827	368.588	-1.15366	0.405047	0.000188985	0.0269177	TMX4	56255	ENSG00000125827
ENSG00000214193	863.951	-1.17233	0.329541	1.85662e-05	0.0052889	SH3D21	79729	ENSG00000214193
ENSG00000170667	918.201	-1.17521	0.459233	0.000418149	0.0406928	RASA4B	100271927	ENSG00000170667
ENSG00000134324	512.282	-1.19564	0.361539	4.38799e-05	0.00979922	LPIN1	23175	ENSG00000134324
ENSG00000138185	350.316	-1.19744	0.461788	0.000377773	0.0387102	ENTPD1	953	ENSG00000138185
ENSG00000160145	740.664	-1.24355	0.409592	0.000103336	0.0176622	KALRN	8997	ENSG00000160145
ENSG00000136098	186.762	-1.25314	0.517738	0.000550728	0.0468311	NEK3	4752	ENSG00000136098
ENSG00000223532	5689.64	-1.25671	0.487524	0.000378224	0.0387102	HLA-B	3106	ENSG00000223532
ENSG00000116678	253.947	-1.28181	0.47608	0.000276339	0.0327999	LEPR	3953	ENSG00000116678
ENSG00000135111	636.251	-1.29054	0.404808	6.26768e-05	0.0128163	TBX3	6926	ENSG00000135111
ENSG00000186642	321.872	-1.29088	0.508081	0.000411703	0.0406928	PDE2A	5138	ENSG00000186642
ENSG00000136205	784.93	-1.29155	0.361289	1.53391e-05	0.00472907	TNS3	64759	ENSG00000136205
ENSG00000198624	175.655	-1.29313	0.521842	0.000480594	0.0432228	CCDC69	26112	ENSG00000198624
ENSG00000135929	262.211	-1.29551	0.522564	0.000479299	0.0432228	CYP27A1	1593	ENSG00000135929
ENSG00000275050	266.955	-1.30176	0.52509	0.000476035	0.0432228	ZNF66	7617	ENSG00000275050
ENSG00000261052	836.929	-1.30296	0.535432	0.000529322	0.0461079	SULT1A3	6818	ENSG00000261052
ENSG00000072952	170.669	-1.34347	0.561778	0.000577116	0.0478839	IRAG1	10335	ENSG00000072952
ENSG00000113594	1246.45	-1.34383	0.295091	2.68181e-07	0.000218274	LIFR	3977	ENSG00000113594
ENSG00000150764	329.834	-1.35372	0.418045	5.13571e-05	0.0111113	DIXDC1	85458	ENSG00000150764
ENSG00000160321	301.432	-1.36736	0.526416	0.000344641	0.0379691	ZNF208	7757	ENSG00000160321
ENSG00000109906	1990.58	-1.3693	0.279142	4.8031e-08	5.8639e-05	ZBTB16	7704	ENSG00000109906
ENSG00000182253	2253.91	-1.37487	0.508487	0.000255795	0.03158	SYNM	23336	ENSG00000182253
ENSG00000106617	540.827	-1.37856	0.320303	8.25062e-07	0.000587582	PRKAG2	51422	ENSG00000106617
ENSG00000174652	359.063	-1.39352	0.501586	0.000206807	0.0287378	ZNF266	10781	ENSG00000174652
ENSG00000184304	132.068	-1.39734	0.559976	0.000437982	0.0413327	PRKD1	5587	ENSG00000184304
ENSG00000058453	819.643	-1.40887	0.478606	0.000126632	0.0201897	CROCC	9696	ENSG00000058453
ENSG00000113657	384.997	-1.42344	0.551451	0.000344428	0.0379691	DPYSL3	1809	ENSG00000113657
ENSG00000010671	191.692	-1.42639	0.579727	0.000470152	0.0429724	BTK	695	ENSG00000010671
ENSG00000089472	116.784	-1.46228	0.56917	0.000354744	0.0381702	HEPH	9843	ENSG00000089472
ENSG00000149591	1331.98	-1.46252	0.34827	1.25644e-06	0.000825964	TAGLN	6876	ENSG00000149591
ENSG00000079819	726.224	-1.5493	0.482719	5.24513e-05	0.0112062	EPB41L2	2037	ENSG00000079819
ENSG00000162733	1073.17	-1.55293	0.634415	0.000459396	0.042215	DDR2	4921	ENSG00000162733
ENSG00000124615	204.832	-1.55725	0.512443	9.16592e-05	0.0161509	MOCS1	4337	ENSG00000124615
ENSG00000203837	149.936	-1.56737	0.514639	9.02644e-05	0.0160708	PNLIPRP3	119548	ENSG00000203837
ENSG00000260280	302.48	-1.57195	0.584259	0.000246617	0.0312236	SLX1B-SULT1A4	100526831	ENSG00000260280
ENSG00000111058	210.062	-1.57252	0.456299	2.35172e-05	0.00628055	ACSS3	79611	ENSG00000111058
ENSG00000109654	162.712	-1.57891	0.602456	0.000291864	0.034268	TRIM2	23321	ENSG00000109654
ENSG00000165072	90.8618	-1.60458	0.567866	0.000173014	0.0257143	MAMDC2	256691	ENSG00000165072
ENSG00000157110	401.338	-1.64013	0.596507	0.000205373	0.0287378	RBPMS	11030	ENSG00000157110
ENSG00000022267	2140.39	-1.64516	0.646225	0.000346547	0.0379691	FHL1	2273	ENSG00000022267
ENSG00000153208	215.672	-1.69255	0.460088	9.73909e-06	0.003756	MERTK	10461	ENSG00000153208
ENSG00000100234	1728.72	-1.71486	0.54004	5.57831e-05	0.0117709	TIMP3	7078	ENSG00000100234
ENSG00000094755	812.141	-1.73042	0.667174	0.000299411	0.0344054	GABRP	2568	ENSG00000094755
ENSG00000121440	273.14	-1.74451	0.421559	1.51068e-06	0.000922162	PDZRN3	23024	ENSG00000121440
ENSG00000284096	178.076	-1.76607	0.724405	0.000434524	0.0413327	PRKAR2B	5577	ENSG00000284096
ENSG00000173210	278.99	-1.78692	0.574024	6.72137e-05	0.0132048	ABLIM3	22885	ENSG00000173210
ENSG00000288219	1131.99	-1.80535	0.497731	1.14082e-05	0.00414872	TNNI2	7136	ENSG00000288219
ENSG00000149451	85.1318	-1.81133	0.601848	9.42608e-05	0.0164398	ADAM33	80332	ENSG00000149451
ENSG00000092607	198.899	-1.82657	0.744997	0.000419023	0.0406928	TBX15	6913	ENSG00000092607
ENSG00000172551	2643.24	-1.83073	0.565291	4.41458e-05	0.00979922	MUCL1	118430	ENSG00000172551
ENSG00000004799	644.207	-1.86868	0.724846	0.000303299	0.0345599	PDK4	5166	ENSG00000004799
ENSG00000162849	197.804	-1.87624	0.621611	8.69539e-05	0.0156444	KIF26B	55083	ENSG00000162849
ENSG00000172159	92.7329	-1.89462	0.729801	0.0002931	0.034268	FRMD3	257019	ENSG00000172159
ENSG00000149485	93.9559	-1.91372	0.76545	0.000355082	0.0381702	FADS1	3992	ENSG00000149485
ENSG00000183098	203.537	-1.93529	0.508334	5.5551e-06	0.00256616	GPC6	10082	ENSG00000183098
ENSG00000148516	665.169	-1.93911	0.39881	5.22497e-08	5.95368e-05	ZEB1	6935	ENSG00000148516
ENSG00000288292	73.8234	-1.95299	0.640433	8.00846e-05	0.0148783	CLDN7	1366	ENSG00000288292
ENSG00000136546	157.5	-2.05013	0.561086	9.88885e-06	0.003756	SCN7A	6332	ENSG00000136546
ENSG00000198429	176.908	-2.0591	0.434686	9.008e-08	8.55359e-05	ZNF69	7620	ENSG00000198429
ENSG00000204764	103.676	-2.10168	0.505703	1.3835e-06	0.000875807	RANBP17	64901	ENSG00000204764
ENSG00000136378	42.7227	-2.13649	0.936236	0.000594848	0.0488805	ADAMTS7	11173	ENSG00000136378
ENSG00000135424	1108.43	-2.14761	0.554983	4.20313e-06	0.00199555	ITGA7	3679	ENSG00000135424
ENSG00000076555	1540.02	-2.15208	0.601495	1.28996e-05	0.00442429	ACACB	32	ENSG00000076555
ENSG00000131471	351.045	-2.18376	0.712605	7.09421e-05	0.0136241	AOC3	8639	ENSG00000131471
ENSG00000134769	303.768	-2.25107	0.420438	4.11401e-09	7.81296e-06	DTNA	1837	ENSG00000134769
ENSG00000164330	373.103	-2.25824	0.781354	0.00011459	0.0190153	EBF1	1879	ENSG00000164330
ENSG00000282830	42.0188	-2.2752	0.842963	0.000229704	0.0299702	CALB2	794	ENSG00000282830
ENSG00000218336	171.048	-2.27686	0.653452	1.67917e-05	0.00503516	TENM3	55714	ENSG00000218336
ENSG00000165269	77.4171	-2.29155	0.754522	7.93107e-05	0.0148783	AQP7	364	ENSG00000165269
ENSG00000213648	144.542	-2.43561	0.596506	1.77002e-06	0.00102419	SULT1A4	445329	ENSG00000213648
ENSG00000204564	48.1396	-2.47583	0.818695	6.96907e-05	0.0135358	C6orf136	221545	ENSG00000204564
ENSG00000137821	98.9588	-2.47994	0.73539	2.47321e-05	0.0065034	LRRC49	54839	ENSG00000137821
ENSG00000010319	302.484	-2.51573	0.71658	1.5364e-05	0.00472907	SEMA3G	56920	ENSG00000010319
ENSG00000038945	130.579	-2.57883	0.901719	0.000122579	0.0199536	MSR1	4481	ENSG00000038945
ENSG00000282928	59.2592	-2.60205	0.870946	8.59478e-05	0.0156279	MAP4K1	11184	ENSG00000282928
ENSG00000175445	740.779	-2.63929	0.671303	3.06886e-06	0.00151357	LPL	4023	ENSG00000175445
ENSG00000137218	44.0045	-2.66534	0.860615	6.07599e-05	0.0126647	FRS3	10817	ENSG00000137218
ENSG00000117020	158.448	-2.70857	0.475076	4.53678e-10	1.10775e-06	AKT3	10000	ENSG00000117020
ENSG00000186715	123.993	-2.81785	0.697245	1.85759e-06	0.00102419	MST1L	11223	ENSG00000186715
ENSG00000029534	64.0443	-2.85837	0.817222	1.48641e-05	0.00472907	ANK1	286	ENSG00000029534
ENSG00000076344	46.6644	-2.98044	0.914107	3.45471e-05	0.0083166	RGS11	8786	ENSG00000076344
ENSG00000129204	338.888	-3.34954	0.916267	7.9834e-06	0.00324886	USP6	9098	ENSG00000129204
ENSG00000116035	181.116	-3.45456	0.543683	1.13007e-11	4.8288e-08	VAX2	25806	ENSG00000116035
ENSG00000133392	1710.7	-4.96749	0.743335	9.77198e-13	9.74338e-09	MYH11	4629	ENSG00000133392
ENSG00000215190	297.307	-6.03812	1.05694	3.54961e-10	1.06162e-06	LINC00680	106660612	ENSG00000215190
ENSG00000277322	56.2519	-7.69038	1.56613	1.67424e-08	2.38468e-05	GOLGA6L6	727832	ENSG00000277322
