# Supplementary material for: Deregulation in adult IgA vasculitis skin as the basis for the discovery of novel serum biomarkers
Source: Arthritis Res Ther. 2024 Apr 12;26:85. doi: 10.1186/s13075-024-03317-6 (PMC11010360; doi:10.1186/s13075-024-03317-6)
Supplement: Supplementary file 5 — Supplementary Material 5 [file 13075_2024_3317_MOESM5_ESM.xlsx]

## Sheet: IgAV_vs_HC
KEGG ORA and GSEA analysis-S_CTRL_vs_S_INF
ORA and GSEA with GO
GO BP ORA
	ID	Description	GeneRatio	BgRatio	pvalue	p.adjust	qvalue	geneID	Count
GO:0002449	GO:0002449	lymphocyte mediated immunity	10/74	265/14824	0.0000007	0.0009871	0.0007538	C1QB/LEP/CR1/GNL1/HLA-E/C4A/HLA-A/TUBB/TAP2/HLA-DRB1	10
GO:0001906	GO:0001906	cell killing	8/74	155/14824	0.0000010	0.0009871	0.0007538	LTF/LEP/CR1/HLA-E/HLA-A/TUBB/TAP2/HLA-DRB1	8
GO:0006959	GO:0006959	humoral immune response	8/74	171/14824	0.0000021	0.0013790	0.0010531	LTF/CXCL8/C1QB/CR1/HLA-E/C4A/HLA-A/HLA-DRB1	8
GO:0002483	GO:0002483	antigen processing and presentation of endogenous peptide antigen	4/74	23/14824	0.0000047	0.0016384	0.0012512	HLA-E/HLA-A/TAP2/HLA-DRB1	4
GO:0031341	GO:0031341	regulation of cell killing	6/74	93/14824	0.0000068	0.0016384	0.0012512	LEP/CR1/HLA-E/HLA-A/TAP2/HLA-DRB1	6
GO:0042742	GO:0042742	defense response to bacterium	8/74	204/14824	0.0000078	0.0016384	0.0012512	LTF/SERPINE1/LBP/STAB2/PLA2G2A/HLA-E/HLA-A/HP	8
GO:0001819	GO:0001819	positive regulation of cytokine production	11/74	425/14824	0.0000078	0.0016384	0.0012512	SERPINE1/LBP/THBS1/LEP/LPL/ADIPOQ/HLA-E/HLA-A/HSPA1A/AGPAT1/TNXB	11
GO:0032757	GO:0032757	positive regulation of interleukin-8 production	5/74	57/14824	0.0000092	0.0016384	0.0012512	SERPINE1/LBP/LEP/ADIPOQ/HSPA1A	5
GO:0032640	GO:0032640	tumor necrosis factor production	7/74	150/14824	0.0000096	0.0016384	0.0012512	LTF/LBP/THBS1/LEP/LPL/ADIPOQ/HLA-E	7
GO:0032680	GO:0032680	regulation of tumor necrosis factor production	7/74	150/14824	0.0000096	0.0016384	0.0012512	LTF/LBP/THBS1/LEP/LPL/ADIPOQ/HLA-E	7
GO:0002443	GO:0002443	leukocyte mediated immunity	10/74	355/14824	0.0000101	0.0016384	0.0012512	C1QB/LEP/CR1/GNL1/HLA-E/C4A/HLA-A/TUBB/TAP2/HLA-DRB1	10
GO:0071706	GO:0071706	tumor necrosis factor superfamily cytokine production	7/74	154/14824	0.0000114	0.0016384	0.0012512	LTF/LBP/THBS1/LEP/LPL/ADIPOQ/HLA-E	7
GO:1903555	GO:1903555	regulation of tumor necrosis factor superfamily cytokine production	7/74	154/14824	0.0000114	0.0016384	0.0012512	LTF/LBP/THBS1/LEP/LPL/ADIPOQ/HLA-E	7
GO:0032102	GO:0032102	negative regulation of response to external stimulus	10/74	361/14824	0.0000116	0.0016384	0.0012512	LTF/SERPINE1/AOAH/THBS1/LEP/ADIPOQ/CR1/HLA-E/HLA-A/HLA-DRB1	10
GO:0019883	GO:0019883	antigen processing and presentation of endogenous antigen	4/74	30/14824	0.0000142	0.0017991	0.0013740	HLA-E/HLA-A/TAP2/HLA-DRB1	4
GO:0016042	GO:0016042	lipid catabolic process	9/74	293/14824	0.0000146	0.0017991	0.0013740	LIPE/AOAH/PDE3B/PLIN1/LEP/LPL/ADIPOQ/PLA2G2A/NEU1	9
GO:0002456	GO:0002456	T cell mediated immunity	6/74	112/14824	0.0000198	0.0022972	0.0017544	CR1/GNL1/HLA-E/HLA-A/TAP2/HLA-DRB1	6
GO:0009595	GO:0009595	detection of biotic stimulus	4/74	33/14824	0.0000210	0.0022972	0.0017544	SRPX/LBP/HLA-A/HLA-DRB1	4
GO:0006953	GO:0006953	acute-phase response	4/74	34/14824	0.0000237	0.0024572	0.0018766	LBP/SAA2/SERPINA3/HP	4
GO:0001909	GO:0001909	leukocyte mediated cytotoxicity	6/74	117/14824	0.0000254	0.0025006	0.0019097	LEP/HLA-E/HLA-A/TUBB/TAP2/HLA-DRB1	6
GO:0001916	GO:0001916	positive regulation of T cell mediated cytotoxicity	4/74	35/14824	0.0000266	0.0025006	0.0019097	HLA-E/HLA-A/TAP2/HLA-DRB1	4
GO:0050727	GO:0050727	regulation of inflammatory response	9/74	319/14824	0.0000286	0.0025621	0.0019567	SERPINE1/LBP/AOAH/FABP4/LPL/ADIPOQ/PLA2G2A/HLA-E/HLA-DRB1	9
GO:0032637	GO:0032637	interleukin-8 production	5/74	74/14824	0.0000333	0.0027351	0.0020888	SERPINE1/LBP/LEP/ADIPOQ/HSPA1A	5
GO:0032677	GO:0032677	regulation of interleukin-8 production	5/74	74/14824	0.0000333	0.0027351	0.0020888	SERPINE1/LBP/LEP/ADIPOQ/HSPA1A	5
GO:0002478	GO:0002478	antigen processing and presentation of exogenous peptide antigen	4/74	38/14824	0.0000371	0.0028210	0.0021544	HLA-E/HLA-A/TAP2/HLA-DRB1	4
GO:0010951	GO:0010951	negative regulation of endopeptidase activity	6/74	126/14824	0.0000386	0.0028210	0.0021544	LTF/SERPINE1/DHCR24/THBS1/SERPINA3/CR1	6
GO:0050729	GO:0050729	positive regulation of inflammatory response	6/74	126/14824	0.0000386	0.0028210	0.0021544	SERPINE1/LBP/FABP4/LPL/PLA2G2A/HLA-E	6
GO:0002250	GO:0002250	adaptive immune response	10/74	430/14824	0.0000519	0.0033686	0.0025726	C1QB/CR1/GNL1/HLA-E/C4A/HLA-A/IGLV3-21/TAP2/HLA-DRB1/LILRA6	10
GO:0002476	GO:0002476	antigen processing and presentation of endogenous peptide antigen via MHC class Ib	3/74	15/14824	0.0000520	0.0033686	0.0025726	HLA-E/HLA-A/TAP2	3
GO:0002484	GO:0002484	antigen processing and presentation of endogenous peptide antigen via MHC class I via ER pathway	3/74	15/14824	0.0000520	0.0033686	0.0025726	HLA-E/HLA-A/TAP2	3
GO:0001910	GO:0001910	regulation of leukocyte mediated cytotoxicity	5/74	82/14824	0.0000547	0.0033686	0.0025726	LEP/HLA-E/HLA-A/TAP2/HLA-DRB1	5
GO:0050830	GO:0050830	defense response to Gram-positive bacterium	5/74	82/14824	0.0000547	0.0033686	0.0025726	LBP/STAB2/PLA2G2A/HLA-E/HLA-A	5
GO:0002428	GO:0002428	antigen processing and presentation of peptide antigen via MHC class Ib	3/74	16/14824	0.0000638	0.0037674	0.0028772	HLA-E/HLA-A/TAP2	3
GO:0002526	GO:0002526	acute inflammatory response	5/74	85/14824	0.0000650	0.0037674	0.0028772	LBP/SAA2/SERPINA3/HLA-E/HP	5
GO:0002460	GO:0002460	adaptive immune response based on somatic recombination of immune receptors built from immunoglobulin superfamily domains	8/74	278/14824	0.0000714	0.0039971	0.0030526	C1QB/CR1/GNL1/HLA-E/C4A/HLA-A/TAP2/HLA-DRB1	8
GO:0001914	GO:0001914	regulation of T cell mediated cytotoxicity	4/74	45/14824	0.0000730	0.0039971	0.0030526	HLA-E/HLA-A/TAP2/HLA-DRB1	4
GO:0006909	GO:0006909	phagocytosis	7/74	211/14824	0.0000860	0.0044991	0.0034360	SRPX/LBP/THBS1/LEP/ADIPOQ/TGM2/C4A	7
GO:0019884	GO:0019884	antigen processing and presentation of exogenous antigen	4/74	47/14824	0.0000867	0.0044991	0.0034360	HLA-E/HLA-A/TAP2/HLA-DRB1	4
GO:0032760	GO:0032760	positive regulation of tumor necrosis factor production	5/74	94/14824	0.0001050	0.0053081	0.0040538	LBP/THBS1/LEP/LPL/HLA-E	5
GO:1903557	GO:1903557	positive regulation of tumor necrosis factor superfamily cytokine production	5/74	97/14824	0.0001219	0.0060062	0.0045870	LBP/THBS1/LEP/LPL/HLA-E	5
GO:0001913	GO:0001913	T cell mediated cytotoxicity	4/74	52/14824	0.0001292	0.0062110	0.0047434	HLA-E/HLA-A/TAP2/HLA-DRB1	4
GO:0042129	GO:0042129	regulation of T cell proliferation	6/74	159/14824	0.0001406	0.0065984	0.0050393	LEP/PLA2G2A/CR1/HLA-E/HLA-A/HLA-DRB1	6
GO:0019885	GO:0019885	antigen processing and presentation of endogenous peptide antigen via MHC class I	3/74	21/14824	0.0001489	0.0066692	0.0050933	HLA-E/HLA-A/TAP2	3
GO:0098581	GO:0098581	detection of external biotic stimulus	3/74	21/14824	0.0001489	0.0066692	0.0050933	LBP/HLA-A/HLA-DRB1	3
GO:0032103	GO:0032103	positive regulation of response to external stimulus	10/74	499/14824	0.0001773	0.0074414	0.0056830	LTF/SERPINE1/LBP/THBS1/CXCL8/FABP4/LPL/PLA2G2A/HLA-E/HSPA1A	10
GO:0002706	GO:0002706	regulation of lymphocyte mediated immunity	6/74	166/14824	0.0001779	0.0074414	0.0056830	LEP/CR1/HLA-E/HLA-A/TAP2/HLA-DRB1	6
GO:0010876	GO:0010876	lipid localization	9/74	405/14824	0.0001784	0.0074414	0.0056830	LBP/THBS1/RBP4/FABP4/LEP/LPL/ADIPOQ/CIDEC/PLA2G2A	9
GO:0002699	GO:0002699	positive regulation of immune effector process	7/74	238/14824	0.0001816	0.0074414	0.0056830	LBP/RBP4/CR1/HLA-E/HLA-A/TAP2/HLA-DRB1	7
GO:0001912	GO:0001912	positive regulation of leukocyte mediated cytotoxicity	4/74	57/14824	0.0001850	0.0074414	0.0056830	HLA-E/HLA-A/TAP2/HLA-DRB1	4
GO:0002475	GO:0002475	antigen processing and presentation via MHC class Ib	3/74	23/14824	0.0001968	0.0076069	0.0058094	HLA-E/HLA-A/TAP2	3
GO:0031639	GO:0031639	plasminogen activation	3/74	23/14824	0.0001968	0.0076069	0.0058094	SERPINE1/DHCR24/THBS1	3
GO:0019882	GO:0019882	antigen processing and presentation	5/74	110/14824	0.0002201	0.0083443	0.0063726	THBS1/HLA-E/HLA-A/TAP2/HLA-DRB1	5
GO:0010466	GO:0010466	negative regulation of peptidase activity	6/74	175/14824	0.0002368	0.0088072	0.0067261	LTF/SERPINE1/DHCR24/THBS1/SERPINA3/CR1	6
GO:0006958	GO:0006958	complement activation, classical pathway	3/74	25/14824	0.0002538	0.0091880	0.0070169	C1QB/CR1/C4A	3
GO:0031343	GO:0031343	positive regulation of cell killing	4/74	62/14824	0.0002564	0.0091880	0.0070169	HLA-E/HLA-A/TAP2/HLA-DRB1	4
GO:0002697	GO:0002697	regulation of immune effector process	8/74	337/14824	0.0002682	0.0094311	0.0072026	LBP/RBP4/LEP/CR1/HLA-E/HLA-A/TAP2/HLA-DRB1	8
GO:0002711	GO:0002711	positive regulation of T cell mediated immunity	4/74	63/14824	0.0002727	0.0094311	0.0072026	HLA-E/HLA-A/TAP2/HLA-DRB1	4
GO:0031342	GO:0031342	negative regulation of cell killing	3/74	26/14824	0.0002859	0.0097148	0.0074192	CR1/HLA-E/HLA-A	3
GO:0042267	GO:0042267	natural killer cell mediated cytotoxicity	4/74	65/14824	0.0003077	0.0102785	0.0078498	LEP/HLA-E/HLA-A/TUBB	4
GO:0048002	GO:0048002	antigen processing and presentation of peptide antigen	4/74	67/14824	0.0003457	0.0111675	0.0085287	HLA-E/HLA-A/TAP2/HLA-DRB1	4
GO:0007162	GO:0007162	negative regulation of cell adhesion	7/74	265/14824	0.0003494	0.0111675	0.0085287	SERPINE1/THBS1/PDE3B/ADIPOQ/PLA2G2A/CR1/HLA-DRB1	7
GO:0010743	GO:0010743	regulation of macrophage derived foam cell differentiation	3/74	28/14824	0.0003576	0.0111675	0.0085287	LPL/ADIPOQ/PLA2G2A	3
GO:0042098	GO:0042098	T cell proliferation	6/74	189/14824	0.0003581	0.0111675	0.0085287	LEP/PLA2G2A/CR1/HLA-E/HLA-A/HLA-DRB1	6
GO:0002228	GO:0002228	natural killer cell mediated immunity	4/74	68/14824	0.0003659	0.0111675	0.0085287	LEP/HLA-E/HLA-A/TUBB	4
GO:0009743	GO:0009743	response to carbohydrate	6/74	190/14824	0.0003683	0.0111675	0.0085287	ME1/THBS1/LEP/LPL/ADIPOQ/HLA-DRB1	6
GO:0006869	GO:0006869	lipid transport	8/74	360/14824	0.0004174	0.0124639	0.0095188	LBP/THBS1/RBP4/FABP4/LEP/ADIPOQ/CIDEC/PLA2G2A	8
GO:0071356	GO:0071356	cellular response to tumor necrosis factor	6/74	198/14824	0.0004586	0.0133346	0.0101837	THBS1/CXCL8/FABP4/FOS/ADIPOQ/HSPA1A	6
GO:0016064	GO:0016064	immunoglobulin mediated immune response	5/74	129/14824	0.0004600	0.0133346	0.0101837	C1QB/CR1/HLA-E/C4A/HLA-DRB1	5
GO:0002377	GO:0002377	immunoglobulin production	5/74	130/14824	0.0004766	0.0136143	0.0103973	RBP4/CR1/HLA-E/IGLV3-21/HLA-DRB1	5
GO:0042593	GO:0042593	glucose homeostasis	6/74	201/14824	0.0004966	0.0139836	0.0106794	PDK4/RBP4/HK3/LEP/ADIPOQ/HLA-DRB1	6
GO:0033500	GO:0033500	carbohydrate homeostasis	6/74	202/14824	0.0005098	0.0139905	0.0106846	PDK4/RBP4/HK3/LEP/ADIPOQ/HLA-DRB1	6
GO:0019724	GO:0019724	B cell mediated immunity	5/74	132/14824	0.0005111	0.0139905	0.0106846	C1QB/CR1/HLA-E/C4A/HLA-DRB1	5
GO:0044242	GO:0044242	cellular lipid catabolic process	6/74	204/14824	0.0005371	0.0145005	0.0110741	LIPE/AOAH/LEP/LPL/ADIPOQ/NEU1	6
GO:0031349	GO:0031349	positive regulation of defense response	8/74	376/14824	0.0005565	0.0148222	0.0113198	LTF/SERPINE1/LBP/FABP4/LPL/PLA2G2A/HLA-E/HSPA1A	8
GO:0010742	GO:0010742	macrophage derived foam cell differentiation	3/74	33/14824	0.0005850	0.0153749	0.0117419	LPL/ADIPOQ/PLA2G2A	3
GO:0050670	GO:0050670	regulation of lymphocyte proliferation	6/74	210/14824	0.0006256	0.0161563	0.0123386	LEP/PLA2G2A/CR1/HLA-E/HLA-A/HLA-DRB1	6
GO:0002474	GO:0002474	antigen processing and presentation of peptide antigen via MHC class I	3/74	34/14824	0.0006394	0.0161563	0.0123386	HLA-E/HLA-A/TAP2	3
GO:0090077	GO:0090077	foam cell differentiation	3/74	34/14824	0.0006394	0.0161563	0.0123386	LPL/ADIPOQ/PLA2G2A	3
GO:0032944	GO:0032944	regulation of mononuclear cell proliferation	6/74	213/14824	0.0006739	0.0168129	0.0128401	LEP/PLA2G2A/CR1/HLA-E/HLA-A/HLA-DRB1	6
GO:0019730	GO:0019730	antimicrobial humoral response	4/74	82/14824	0.0007457	0.0183714	0.0140303	LTF/CXCL8/HLA-E/HLA-A	4
GO:2001236	GO:2001236	regulation of extrinsic apoptotic signaling pathway	5/74	144/14824	0.0007588	0.0184642	0.0141012	SRPX/SERPINE1/G0S2/THBS1/HSPA1A	5
GO:0034612	GO:0034612	response to tumor necrosis factor	6/74	219/14824	0.0007792	0.0187282	0.0143028	THBS1/CXCL8/FABP4/FOS/ADIPOQ/HSPA1A	6
GO:0120162	GO:0120162	positive regulation of cold-induced thermogenesis	4/74	85/14824	0.0008535	0.0198517	0.0151609	G0S2/FABP4/LEP/ADIPOQ	4
GO:0002703	GO:0002703	regulation of leukocyte mediated immunity	6/74	223/14824	0.0008561	0.0198517	0.0151609	LEP/CR1/HLA-E/HLA-A/TAP2/HLA-DRB1	6
GO:0031348	GO:0031348	negative regulation of defense response	6/74	223/14824	0.0008561	0.0198517	0.0151609	AOAH/ADIPOQ/CR1/HLA-E/HLA-A/HLA-DRB1	6
GO:0002455	GO:0002455	humoral immune response mediated by circulating immunoglobulin	3/74	38/14824	0.0008885	0.0203643	0.0155523	C1QB/CR1/C4A	3
GO:0002690	GO:0002690	positive regulation of leukocyte chemotaxis	4/74	88/14824	0.0009720	0.0214168	0.0163561	SERPINE1/LBP/THBS1/CXCL8	4
GO:0002709	GO:0002709	regulation of T cell mediated immunity	4/74	88/14824	0.0009720	0.0214168	0.0163561	HLA-E/HLA-A/TAP2/HLA-DRB1	4
GO:0015908	GO:0015908	fatty acid transport	4/74	88/14824	0.0009720	0.0214168	0.0163561	THBS1/FABP4/LEP/PLA2G2A	4
GO:0002683	GO:0002683	negative regulation of immune system process	8/74	410/14824	0.0009779	0.0214168	0.0163561	LTF/THBS1/ADIPOQ/PLA2G2A/CR1/HLA-E/HLA-A/HLA-DRB1	8
GO:0002831	GO:0002831	regulation of response to biotic stimulus	8/74	412/14824	0.0010091	0.0218554	0.0166911	LTF/LBP/LEP/CR1/HLA-E/HLA-A/HSPA1A/HLA-DRB1	8
GO:0070663	GO:0070663	regulation of leukocyte proliferation	6/74	233/14824	0.0010743	0.0223652	0.0170804	LEP/PLA2G2A/CR1/HLA-E/HLA-A/HLA-DRB1	6
GO:0002424	GO:0002424	T cell mediated immune response to tumor cell	2/74	10/14824	0.0010780	0.0223652	0.0170804	HLA-A/HLA-DRB1	2
GO:0051918	GO:0051918	negative regulation of fibrinolysis	2/74	10/14824	0.0010780	0.0223652	0.0170804	SERPINE1/THBS1	2
GO:2000425	GO:2000425	regulation of apoptotic cell clearance	2/74	10/14824	0.0010780	0.0223652	0.0170804	TGM2/C4A	2
GO:0002440	GO:0002440	production of molecular mediator of immune response	6/74	234/14824	0.0010982	0.0225484	0.0172203	RBP4/CR1/HLA-E/HLA-A/IGLV3-21/HLA-DRB1	6
GO:0042269	GO:0042269	regulation of natural killer cell mediated cytotoxicity	3/74	41/14824	0.0011108	0.0225714	0.0172379	LEP/HLA-E/HLA-A	3
GO:0006956	GO:0006956	complement activation	3/74	42/14824	0.0011920	0.0238561	0.0182190	C1QB/CR1/C4A	3
GO:0005996	GO:0005996	monosaccharide metabolic process	6/74	238/14824	0.0011983	0.0238561	0.0182190	PDK4/SLC2A3/RBP4/HK3/LEP/ADIPOQ	6
GO:0009266	GO:0009266	response to temperature stimulus	5/74	161/14824	0.0012510	0.0246570	0.0188307	THBS1/PLIN1/FOS/LPL/HSPA1A	5
GO:0002253	GO:0002253	activation of immune response	8/74	429/14824	0.0013070	0.0253882	0.0193891	LTF/LBP/C1QB/CR1/C4A/HLA-A/HSPA1A/HLA-DRB1	8
GO:0032868	GO:0032868	response to insulin	6/74	244/14824	0.0013612	0.0253882	0.0193891	PDK4/PDE3B/FOS/LEP/LPL/ADIPOQ	6
GO:0034976	GO:0034976	response to endoplasmic reticulum stress	6/74	244/14824	0.0013612	0.0253882	0.0193891	SRPX/THBS1/ATF6B/CXCL8/HSPA1A/RNF5	6
GO:0019731	GO:0019731	antibacterial humoral response	3/74	44/14824	0.0013654	0.0253882	0.0193891	LTF/HLA-E/HLA-A	3
GO:0043277	GO:0043277	apoptotic cell clearance	3/74	44/14824	0.0013654	0.0253882	0.0193891	THBS1/TGM2/C4A	3
GO:0062208	GO:0062208	positive regulation of pattern recognition receptor signaling pathway	3/74	44/14824	0.0013654	0.0253882	0.0193891	LTF/LBP/HSPA1A	3
GO:0045088	GO:0045088	regulation of innate immune response	7/74	335/14824	0.0013903	0.0256103	0.0195587	LTF/LBP/LEP/CR1/HLA-E/HLA-A/HSPA1A	7
GO:0001818	GO:0001818	negative regulation of cytokine production	6/74	246/14824	0.0014191	0.0258987	0.0197790	LTF/LBP/THBS1/ADIPOQ/CR1/HLA-DRB1	6
GO:0034284	GO:0034284	response to monosaccharide	5/74	166/14824	0.0014326	0.0259057	0.0197843	THBS1/LEP/LPL/ADIPOQ/HLA-DRB1	5
GO:0002715	GO:0002715	regulation of natural killer cell mediated immunity	3/74	45/14824	0.0014577	0.0261191	0.0199473	LEP/HLA-E/HLA-A	3
GO:0001787	GO:0001787	natural killer cell proliferation	2/74	12/14824	0.0015708	0.0271590	0.0207415	LEP/HLA-E	2
GO:0033629	GO:0033629	negative regulation of cell adhesion mediated by integrin	2/74	12/14824	0.0015708	0.0271590	0.0207415	SERPINE1/PDE3B	2
GO:0034145	GO:0034145	positive regulation of toll-like receptor 4 signaling pathway	2/74	12/14824	0.0015708	0.0271590	0.0207415	LTF/LBP	2
GO:0035630	GO:0035630	bone mineralization involved in bone maturation	2/74	12/14824	0.0015708	0.0271590	0.0207415	LTF/LEP	2
GO:0002696	GO:0002696	positive regulation of leukocyte activation	7/74	346/14824	0.0016725	0.0284688	0.0217418	LBP/THBS1/LEP/CR1/HLA-E/HLA-A/HLA-DRB1	7
GO:0006006	GO:0006006	glucose metabolic process	5/74	172/14824	0.0016755	0.0284688	0.0217418	PDK4/RBP4/HK3/LEP/ADIPOQ	5
GO:0009409	GO:0009409	response to cold	3/74	48/14824	0.0017578	0.0289537	0.0221121	PLIN1/FOS/LPL	3
GO:0050873	GO:0050873	brown fat cell differentiation	3/74	48/14824	0.0017578	0.0289537	0.0221121	FABP4/LEP/ADIPOQ	3
GO:2001238	GO:2001238	positive regulation of extrinsic apoptotic signaling pathway	3/74	48/14824	0.0017578	0.0289537	0.0221121	SRPX/G0S2/THBS1	3
GO:0002822	GO:0002822	regulation of adaptive immune response based on somatic recombination of immune receptors built from immunoglobulin superfamily domains	5/74	174/14824	0.0017628	0.0289537	0.0221121	CR1/HLA-E/HLA-A/TAP2/HLA-DRB1	5
GO:0045861	GO:0045861	negative regulation of proteolysis	6/74	258/14824	0.0018072	0.0294378	0.0224818	LTF/SERPINE1/DHCR24/THBS1/SERPINA3/CR1	6
GO:0046651	GO:0046651	lymphocyte proliferation	6/74	259/14824	0.0018428	0.0294794	0.0225136	LEP/PLA2G2A/CR1/HLA-E/HLA-A/HLA-DRB1	6
GO:0043903	GO:0043903	regulation of biological process involved in symbiotic interaction	3/74	49/14824	0.0018658	0.0294794	0.0225136	LTF/CXCL8/HLA-DRB1	3
GO:0071622	GO:0071622	regulation of granulocyte chemotaxis	3/74	49/14824	0.0018658	0.0294794	0.0225136	LBP/THBS1/CXCL8	3
GO:0002761	GO:0002761	regulation of myeloid leukocyte differentiation	4/74	105/14824	0.0018696	0.0294794	0.0225136	LTF/FOS/ADIPOQ/HLA-DRB1	4
GO:0006631	GO:0006631	fatty acid metabolic process	7/74	354/14824	0.0019043	0.0297890	0.0227500	PDK4/ACSBG1/AOAH/LEP/LPL/ADIPOQ/TNXB	7
GO:0044262	GO:0044262	cellular carbohydrate metabolic process	6/74	263/14824	0.0019908	0.0308963	0.0235956	PDK4/AOAH/HK3/LEP/ADIPOQ/MGAM	6
GO:0032943	GO:0032943	mononuclear cell proliferation	6/74	265/14824	0.0020680	0.0317493	0.0242471	LEP/PLA2G2A/CR1/HLA-E/HLA-A/HLA-DRB1	6
GO:0002707	GO:0002707	negative regulation of lymphocyte mediated immunity	3/74	51/14824	0.0020940	0.0317493	0.0242471	CR1/HLA-E/HLA-A	3
GO:0050867	GO:0050867	positive regulation of cell activation	7/74	360/14824	0.0020941	0.0317493	0.0242471	LBP/THBS1/LEP/CR1/HLA-E/HLA-A/HLA-DRB1	7
GO:0002486	GO:0002486	antigen processing and presentation of endogenous peptide antigen via MHC class I via ER pathway, TAP-independent	2/74	14/14824	0.0021519	0.0318903	0.0243548	HLA-E/HLA-A	2
GO:0016045	GO:0016045	detection of bacterium	2/74	14/14824	0.0021519	0.0318903	0.0243548	HLA-A/HLA-DRB1	2
GO:0051917	GO:0051917	regulation of fibrinolysis	2/74	14/14824	0.0021519	0.0318903	0.0243548	SERPINE1/THBS1	2
GO:0051701	GO:0051701	biological process involved in interaction with host	5/74	183/14824	0.0021975	0.0323230	0.0246852	LTF/CXCL8/CR1/HSPA1A/HLA-DRB1	5
GO:0015909	GO:0015909	long-chain fatty acid transport	3/74	53/14824	0.0023387	0.0339026	0.0258916	THBS1/FABP4/PLA2G2A	3
GO:0051346	GO:0051346	negative regulation of hydrolase activity	6/74	272/14824	0.0023565	0.0339026	0.0258916	LTF/SERPINE1/DHCR24/THBS1/SERPINA3/CR1	6
GO:0071375	GO:0071375	cellular response to peptide hormone stimulus	6/74	272/14824	0.0023565	0.0339026	0.0258916	PDK4/PDE3B/FOS/LEP/LPL/ADIPOQ	6
GO:0002688	GO:0002688	regulation of leukocyte chemotaxis	4/74	113/14824	0.0024440	0.0345968	0.0264218	SERPINE1/LBP/THBS1/CXCL8	4
GO:0050829	GO:0050829	defense response to Gram-negative bacterium	3/74	54/14824	0.0024675	0.0345968	0.0264218	LTF/SERPINE1/LBP	3
GO:0002468	GO:0002468	dendritic cell antigen processing and presentation	2/74	15/14824	0.0024750	0.0345968	0.0264218	THBS1/HLA-DRB1	2
GO:0009313	GO:0009313	oligosaccharide catabolic process	2/74	15/14824	0.0024750	0.0345968	0.0264218	NEU1/MGAM	2
GO:0002708	GO:0002708	positive regulation of lymphocyte mediated immunity	4/74	114/14824	0.0025234	0.0345987	0.0264232	HLA-E/HLA-A/TAP2/HLA-DRB1	4
GO:0002824	GO:0002824	positive regulation of adaptive immune response based on somatic recombination of immune receptors built from immunoglobulin superfamily domains	4/74	114/14824	0.0025234	0.0345987	0.0264232	HLA-E/HLA-A/TAP2/HLA-DRB1	4
GO:0002819	GO:0002819	regulation of adaptive immune response	5/74	189/14824	0.0025278	0.0345987	0.0264232	CR1/HLA-E/HLA-A/TAP2/HLA-DRB1	5
GO:0002832	GO:0002832	negative regulation of response to biotic stimulus	4/74	115/14824	0.0026045	0.0354039	0.0270381	LTF/CR1/HLA-E/HLA-A	4
GO:0045637	GO:0045637	regulation of myeloid cell differentiation	5/74	192/14824	0.0027058	0.0364495	0.0278367	LTF/FOS/ADIPOQ/HSPA1A/HLA-DRB1	5
GO:0031638	GO:0031638	zymogen activation	3/74	56/14824	0.0027380	0.0364495	0.0278367	SERPINE1/DHCR24/THBS1	3
GO:1903556	GO:1903556	negative regulation of tumor necrosis factor superfamily cytokine production	3/74	56/14824	0.0027380	0.0364495	0.0278367	LTF/LBP/ADIPOQ	3
GO:0010744	GO:0010744	positive regulation of macrophage derived foam cell differentiation	2/74	16/14824	0.0028194	0.0364495	0.0278367	LPL/PLA2G2A	2
GO:0044247	GO:0044247	cellular polysaccharide catabolic process	2/74	16/14824	0.0028194	0.0364495	0.0278367	AOAH/MGAM	2
GO:0090399	GO:0090399	replicative senescence	2/74	16/14824	0.0028194	0.0364495	0.0278367	SERPINE1/MME	2
GO:0098543	GO:0098543	detection of other organism	2/74	16/14824	0.0028194	0.0364495	0.0278367	HLA-A/HLA-DRB1	2
GO:0032869	GO:0032869	cellular response to insulin stimulus	5/74	194/14824	0.0028294	0.0364495	0.0278367	PDK4/PDE3B/LEP/LPL/ADIPOQ	5
GO:0014823	GO:0014823	response to activity	3/74	57/14824	0.0028798	0.0366205	0.0279673	FOS/LEP/ADIPOQ	3
GO:0070542	GO:0070542	response to fatty acid	3/74	57/14824	0.0028798	0.0366205	0.0279673	PDK4/LPL/ADIPOQ	3
GO:0002821	GO:0002821	positive regulation of adaptive immune response	4/74	120/14824	0.0030375	0.0383772	0.0293089	HLA-E/HLA-A/TAP2/HLA-DRB1	4
GO:0052548	GO:0052548	regulation of endopeptidase activity	6/74	287/14824	0.0030760	0.0386165	0.0294916	LTF/SERPINE1/DHCR24/THBS1/SERPINA3/CR1	6
GO:0097006	GO:0097006	regulation of plasma lipoprotein particle levels	3/74	59/14824	0.0031769	0.0392356	0.0299645	LPL/ADIPOQ/PLA2G2A	3
GO:0000272	GO:0000272	polysaccharide catabolic process	2/74	17/14824	0.0031850	0.0392356	0.0299645	AOAH/MGAM	2
GO:0030277	GO:0030277	maintenance of gastrointestinal epithelium	2/74	17/14824	0.0031850	0.0392356	0.0299645	RBP4/SERPINA3	2
GO:0046323	GO:0046323	glucose import	3/74	60/14824	0.0033322	0.0407940	0.0311546	SLC2A3/LEP/ADIPOQ	3
GO:0070661	GO:0070661	leukocyte proliferation	6/74	294/14824	0.0034631	0.0419695	0.0320524	LEP/PLA2G2A/CR1/HLA-E/HLA-A/HLA-DRB1	6
GO:0002704	GO:0002704	negative regulation of leukocyte mediated immunity	3/74	61/14824	0.0034921	0.0419695	0.0320524	CR1/HLA-E/HLA-A	3
GO:0032722	GO:0032722	positive regulation of chemokine production	3/74	61/14824	0.0034921	0.0419695	0.0320524	LBP/LPL/ADIPOQ	3
GO:0045598	GO:0045598	regulation of fat cell differentiation	4/74	125/14824	0.0035172	0.0420149	0.0320870	WIF1/LEP/LPL/ADIPOQ	4
GO:0010755	GO:0010755	regulation of plasminogen activation	2/74	18/14824	0.0035716	0.0424076	0.0323869	SERPINE1/THBS1	2
GO:0072593	GO:0072593	reactive oxygen species metabolic process	5/74	206/14824	0.0036589	0.0431832	0.0329793	PDK4/PXDN/THBS1/LEP/HP	5
GO:0032891	GO:0032891	negative regulation of organic acid transport	2/74	19/14824	0.0039790	0.0464055	0.0354401	THBS1/LEP	2
GO:0045953	GO:0045953	negative regulation of natural killer cell mediated cytotoxicity	2/74	19/14824	0.0039790	0.0464055	0.0354401	HLA-E/HLA-A	2
GO:0050921	GO:0050921	positive regulation of chemotaxis	4/74	130/14824	0.0040462	0.0469117	0.0358267	SERPINE1/LBP/THBS1/CXCL8	4
GO:0046635	GO:0046635	positive regulation of alpha-beta T cell activation	3/74	65/14824	0.0041784	0.0477625	0.0364765	HLA-E/HLA-A/HLA-DRB1	3
GO:0002237	GO:0002237	response to molecule of bacterial origin	6/74	306/14824	0.0042099	0.0477625	0.0364765	LTF/SERPINE1/LBP/CXCL8/FOS/TAP2	6
GO:0019318	GO:0019318	hexose metabolic process	5/74	213/14824	0.0042165	0.0477625	0.0364765	PDK4/RBP4/HK3/LEP/ADIPOQ	5
GO:0097191	GO:0097191	extrinsic apoptotic signaling pathway	5/74	213/14824	0.0042165	0.0477625	0.0364765	SRPX/SERPINE1/G0S2/THBS1/HSPA1A	5
GO:0002716	GO:0002716	negative regulation of natural killer cell mediated immunity	2/74	20/14824	0.0044068	0.0493516	0.0376901	HLA-E/HLA-A	2
GO:2001185	GO:2001185	regulation of CD8-positive, alpha-beta T cell activation	2/74	20/14824	0.0044068	0.0493516	0.0376901	HLA-E/HLA-A	2
GO CC ORA
	ID	Description	GeneRatio	BgRatio	pvalue	p.adjust	qvalue	geneID	Count
GO:0062023	GO:0062023	collagen-containing extracellular matrix	10/74	363/15449	0.0000086	0.0009685	0.0008248	SRPX/SERPINE1/PXDN/THBS1/C1QB/ADIPOQ/SERPINA3/EGFL6/TGM2/TNXB	10
GO:0072562	GO:0072562	blood microparticle	6/74	103/15449	0.0000097	0.0009685	0.0008248	C1QB/SERPINA3/C4A/IGLV3-21/HSPA1A/HP	6
GO:0034774	GO:0034774	secretory granule lumen	8/74	291/15449	0.0000739	0.0026227	0.0022335	LTF/SERPINE1/THBS1/HK3/SERPINA3/NEU1/TUBB/HP	8
GO:0060205	GO:0060205	cytoplasmic vesicle lumen	8/74	294/15449	0.0000793	0.0026227	0.0022335	LTF/SERPINE1/THBS1/HK3/SERPINA3/NEU1/TUBB/HP	8
GO:0031983	GO:0031983	vesicle lumen	8/74	296/15449	0.0000832	0.0026227	0.0022335	LTF/SERPINE1/THBS1/HK3/SERPINA3/NEU1/TUBB/HP	8
GO:0031012	GO:0031012	extracellular matrix	10/74	479/15449	0.0000907	0.0026227	0.0022335	SRPX/SERPINE1/PXDN/THBS1/C1QB/ADIPOQ/SERPINA3/EGFL6/TGM2/TNXB	10
GO:0030312	GO:0030312	external encapsulating structure	10/74	480/15449	0.0000923	0.0026227	0.0022335	SRPX/SERPINE1/PXDN/THBS1/C1QB/ADIPOQ/SERPINA3/EGFL6/TGM2/TNXB	10
GO:0005811	GO:0005811	lipid droplet	5/74	99/15449	0.0001108	0.0027564	0.0023474	LIPE/G0S2/PLIN1/FABP4/CIDEC	5
GO:0042611	GO:0042611	MHC protein complex	3/74	23/15449	0.0001744	0.0038562	0.0032840	HLA-E/HLA-A/HLA-DRB1	3
GO:0098553	GO:0098553	lumenal side of endoplasmic reticulum membrane	3/74	26/15449	0.0002534	0.0050428	0.0042946	HLA-E/HLA-A/HLA-DRB1	3
GO:0098576	GO:0098576	lumenal side of membrane	3/74	32/15449	0.0004736	0.0085670	0.0072959	HLA-E/HLA-A/HLA-DRB1	3
GO:0070820	GO:0070820	tertiary granule	5/74	153/15449	0.0008296	0.0137578	0.0117165	LTF/SLC2A3/CR1/HP/MGAM	5
GO:0030139	GO:0030139	endocytic vesicle	7/74	326/15449	0.0009367	0.0143387	0.0122113	LTF/STAB2/HLA-E/HLA-A/TAP2/HLA-DRB1/HP	7
GO:0101002	GO:0101002	ficolin-1-rich granule	5/74	183/15449	0.0018378	0.0255690	0.0217752	SLC2A3/HK3/CR1/HSPA1A/MGAM	5
GO:0030666	GO:0030666	endocytic vesicle membrane	5/74	185/15449	0.0019273	0.0255690	0.0217752	STAB2/HLA-E/HLA-A/TAP2/HLA-DRB1	5
GO:0035580	GO:0035580	specific granule lumen	3/74	53/15449	0.0020812	0.0258849	0.0220443	LTF/NEU1/HP	3
GO:0101003	GO:0101003	ficolin-1-rich granule membrane	3/74	59/15449	0.0028295	0.0325850	0.0277502	SLC2A3/CR1/MGAM	3
GO:0012507	GO:0012507	ER to Golgi transport vesicle membrane	3/74	60/15449	0.0029682	0.0325850	0.0277502	HLA-E/HLA-A/HLA-DRB1	3
GO:0031093	GO:0031093	platelet alpha granule lumen	3/74	61/15449	0.0031111	0.0325850	0.0277502	SERPINE1/THBS1/SERPINA3	3
GO:0071682	GO:0071682	endocytic vesicle lumen	2/74	19/15449	0.0036717	0.0365331	0.0311126	LTF/HP	2
GO:0045335	GO:0045335	phagocytic vesicle	4/74	136/15449	0.0041070	0.0389190	0.0331444	LTF/HLA-E/HLA-A/TAP2	4
GO:0042581	GO:0042581	specific granule	4/74	144/15449	0.0050289	0.0454884	0.0387391	LTF/SLC2A3/NEU1/HP	4
GO:0030670	GO:0030670	phagocytic vesicle membrane	3/74	74/15449	0.0053605	0.0463802	0.0394986	HLA-E/HLA-A/TAP2	3
GO BP GSEA
	ID	Description	setSize	enrichmentScore	NES	pvalue	p.adjust	qvalue	rank	leading_edge	core_enrichment
GO:0002428	GO:0002428	antigen processing and presentation of peptide antigen via MHC class Ib	16	0.9987512	1.94979	0.0000002	0.0004604	0.0004326	1	tags=6%, list=0%, signal=6%	3133
GO:0002486	GO:0002486	antigen processing and presentation of endogenous peptide antigen via MHC class I via ER pathway, TAP-independent	14	0.9989843	1.93732	0.0000002	0.0004604	0.0004326	1	tags=7%, list=0%, signal=7%	3133
GO:0050729	GO:0050729	positive regulation of inflammatory response	126	0.9899163	1.39276	0.0000003	0.0004604	0.0004326	36	tags=5%, list=0%, signal=5%	3133/3929/5320/4023/2167/5054
GO:0042742	GO:0042742	defense response to bacterium	204	0.9859553	1.35176	0.0000002	0.0004604	0.0004326	37	tags=3%, list=0%, signal=3%	3133/3929/5320/3240/4057/5054/3853
GO:0002526	GO:0002526	acute inflammatory response	85	0.9931996	1.48549	0.0000005	0.0005549	0.0005214	16	tags=6%, list=0%, signal=6%	3133/3929/6289/3240/12
GO:0071706	GO:0071706	tumor necrosis factor superfamily cytokine production	154	0.9864737	1.38303	0.0000006	0.0005549	0.0005214	46	tags=4%, list=0%, signal=4%	3133/3929/9370/4057/4023/7057
GO:1903555	GO:1903555	regulation of tumor necrosis factor superfamily cytokine production	154	0.9864737	1.38303	0.0000006	0.0005549	0.0005214	46	tags=4%, list=0%, signal=4%	3133/3929/9370/4057/4023/7057
GO:0006953	GO:0006953	acute-phase response	34	0.9963168	1.77219	0.0000008	0.0005593	0.0005255	16	tags=12%, list=0%, signal=12%	3929/6289/3240/12
GO:0050830	GO:0050830	defense response to Gram-positive bacterium	82	0.9931984	1.50755	0.0000008	0.0005593	0.0005255	37	tags=5%, list=0%, signal=5%	3133/3929/5320/3853
GO:0032640	GO:0032640	tumor necrosis factor production	150	0.9867302	1.38413	0.0000016	0.0008677	0.0008152	46	tags=4%, list=0%, signal=4%	3133/3929/9370/4057/4023/7057
GO:0032680	GO:0032680	regulation of tumor necrosis factor production	150	0.9867302	1.38413	0.0000016	0.0008677	0.0008152	46	tags=4%, list=0%, signal=4%	3133/3929/9370/4057/4023/7057
GO:0001916	GO:0001916	positive regulation of T cell mediated cytotoxicity	35	0.9961530	1.75481	0.0000017	0.0008801	0.0008269	1	tags=3%, list=0%, signal=3%	3133
GO:0050727	GO:0050727	regulation of inflammatory response	319	0.9768131	1.30337	0.0000037	0.0017090	0.0016058	128	tags=4%, list=1%, signal=4%	3133/3929/9370/5320/4023/2167/5054/4318/9021/313/330/4088/3554
GO:0002476	GO:0002476	antigen processing and presentation of endogenous peptide antigen via MHC class Ib	15	0.9989488	1.94066	0.0000058	0.0022135	0.0020798	1	tags=7%, list=0%, signal=7%	3133
GO:0002484	GO:0002484	antigen processing and presentation of endogenous peptide antigen via MHC class I via ER pathway	15	0.9989488	1.94066	0.0000058	0.0022135	0.0020798	1	tags=7%, list=0%, signal=7%	3133
GO:0032103	GO:0032103	positive regulation of response to external stimulus	499	0.9674982	1.27584	0.0000055	0.0022135	0.0020798	120	tags=3%, list=1%, signal=3%	3133/3929/5320/4057/4023/2167/3576/5054/1240/7057/10211/4908/330/4088
GO:0090077	GO:0090077	foam cell differentiation	34	0.9952187	1.77024	0.0000110	0.0037879	0.0035591	18	tags=9%, list=0%, signal=9%	9370/5320/4023
GO:0019731	GO:0019731	antibacterial humoral response	44	0.9946166	1.67085	0.0000112	0.0037879	0.0035591	17	tags=5%, list=0%, signal=5%	3133/4057
GO:0031349	GO:0031349	positive regulation of defense response	376	0.9708206	1.28668	0.0000188	0.0060230	0.0056592	95	tags=2%, list=1%, signal=2%	3133/3929/5320/4057/4023/2167/5054/10211/330
GO:0019730	GO:0019730	antimicrobial humoral response	82	0.9908506	1.50399	0.0000203	0.0061754	0.0058024	37	tags=5%, list=0%, signal=5%	3133/4057/3576/3853
GO:0001914	GO:0001914	regulation of T cell mediated cytotoxicity	45	0.9945645	1.68117	0.0000232	0.0067137	0.0063082	1	tags=2%, list=0%, signal=2%	3133
GO:0001819	GO:0001819	positive regulation of cytokine production	425	0.9659665	1.2793	0.0000337	0.0093104	0.0087481	128	tags=3%, list=1%, signal=3%	3133/3929/9370/4023/5054/7057/10211/28984/6284/4088/3554
GO:0006959	GO:0006959	humoral immune response	171	0.9822808	1.37274	0.0000439	0.0115960	0.0108957	96	tags=5%, list=1%, signal=5%	3133/4057/3576/713/1378/3853/714/28984
GO:0008228	GO:0008228	opsonization	10	0.9983077	1.91005	0.0000609	0.0154114	0.0144806	2	tags=10%, list=0%, signal=10%	3929
GO:0002716	GO:0002716	negative regulation of natural killer cell mediated immunity	20	0.9967476	1.91335	0.0000724	0.0175794	0.0165176	1	tags=5%, list=0%, signal=5%	3133
GO:0042773	GO:0042773	ATP synthesis coupled electron transport	95	-0.930034	-2.41683	0.0001144	0.0191643	0.0180068	68	tags=11%, list=0%, signal=11%	4519/4539/4536/4540/4538/4512/4513/4537/4514/4535
GO:0042775	GO:0042775	mitochondrial ATP synthesis coupled electron transport	95	-0.930034	-2.41683	0.0001144	0.0191643	0.0180068	68	tags=11%, list=0%, signal=11%	4519/4539/4536/4540/4538/4512/4513/4537/4514/4535
GO:0006119	GO:0006119	oxidative phosphorylation	140	-0.917336	-2.25009	0.0000832	0.0191643	0.0180068	68	tags=9%, list=0%, signal=9%	4519/4539/4509/498/4536/4540/4538/4512/4513/4508/4537/4514/4535
GO:0010744	GO:0010744	positive regulation of macrophage derived foam cell differentiation	16	0.9968040	1.94599	0.0001168	0.0191643	0.0180068	18	tags=12%, list=0%, signal=12%	5320/4023
GO:0002483	GO:0002483	antigen processing and presentation of endogenous peptide antigen	23	0.9973270	1.8963	0.0000960	0.0191643	0.0180068	1	tags=4%, list=0%, signal=4%	3133
GO:0002475	GO:0002475	antigen processing and presentation via MHC class Ib	23	0.9972523	1.89615	0.0001154	0.0191643	0.0180068	1	tags=4%, list=0%, signal=4%	3133
GO:0019883	GO:0019883	antigen processing and presentation of endogenous antigen	30	0.9965677	1.8276	0.0001038	0.0191643	0.0180068	1	tags=3%, list=0%, signal=3%	3133
GO:0002474	GO:0002474	antigen processing and presentation of peptide antigen via MHC class I	34	0.9936083	1.76737	0.0001143	0.0191643	0.0180068	1	tags=3%, list=0%, signal=3%	3133
GO:0097006	GO:0097006	regulation of plasma lipoprotein particle levels	59	0.9917822	1.59293	0.0001127	0.0191643	0.0180068	18	tags=5%, list=0%, signal=5%	9370/5320/4023
GO:0032760	GO:0032760	positive regulation of tumor necrosis factor production	94	0.9880907	1.46776	0.0001137	0.0191643	0.0180068	46	tags=4%, list=0%, signal=4%	3133/3929/4023/7057
GO:1903557	GO:1903557	positive regulation of tumor necrosis factor superfamily cytokine production	97	0.9877966	1.44443	0.0000995	0.0191643	0.0180068	46	tags=4%, list=0%, signal=4%	3133/3929/4023/7057
GO:0009593	GO:0009593	detection of chemical stimulus	116	0.9849309	1.4049	0.0001044	0.0191643	0.0180068	2	tags=1%, list=0%, signal=1%	3929
GO:0002683	GO:0002683	negative regulation of immune system process	410	0.9634130	1.28052	0.0001222	0.0195244	0.0183452	100	tags=2%, list=1%, signal=2%	3133/9370/5320/4057/1378/7057/714/1843
GO:2001185	GO:2001185	regulation of CD8-positive, alpha-beta T cell activation	20	0.9964792	1.91283	0.0001272	0.0197981	0.0186023	1	tags=5%, list=0%, signal=5%	3133
GO:0019885	GO:0019885	antigen processing and presentation of endogenous peptide antigen via MHC class I	21	0.9974739	1.89183	0.0001450	0.0220119	0.0206824	1	tags=5%, list=0%, signal=5%	3133
GO:0032736	GO:0032736	positive regulation of interleukin-13 production	13	0.9974718	1.93614	0.0001544	0.0228730	0.0214916	1	tags=8%, list=0%, signal=8%	3133
GO:0002377	GO:0002377	immunoglobulin production	130	0.9838392	1.39733	0.0001932	0.0279378	0.0262504	27	tags=2%, list=0%, signal=2%	3133/5950/1378
GO:0010743	GO:0010743	regulation of macrophage derived foam cell differentiation	28	0.9963820	1.82722	0.0002233	0.0314171	0.0295196	18	tags=11%, list=0%, signal=11%	9370/5320/4023
GO:0001912	GO:0001912	positive regulation of leukocyte mediated cytotoxicity	57	0.9912724	1.61172	0.0002277	0.0314171	0.0295196	1	tags=2%, list=0%, signal=2%	3133
GO:0002523	GO:0002523	leukocyte migration involved in inflammatory response	19	0.9970589	1.92671	0.0002446	0.0323668	0.0304119	2	tags=5%, list=0%, signal=5%	3929
GO:0045953	GO:0045953	negative regulation of natural killer cell mediated cytotoxicity	19	0.9970492	1.92669	0.0002487	0.0323668	0.0304119	1	tags=5%, list=0%, signal=5%	3133
GO:0002690	GO:0002690	positive regulation of leukocyte chemotaxis	88	0.9864981	1.4674	0.0002505	0.0323668	0.0304119	46	tags=6%, list=0%, signal=6%	3929/3576/5054/1240/7057
GO:0019835	GO:0019835	cytolysis	16	0.9962478	1.94491	0.0002837	0.0345104	0.0324260	7	tags=6%, list=0%, signal=6%	5320
GO:0002864	GO:0002864	regulation of acute inflammatory response to antigenic stimulus	13	0.9971717	1.93556	0.0002899	0.0345104	0.0324260	1	tags=8%, list=0%, signal=8%	3133
GO:0032722	GO:0032722	positive regulation of chemokine production	61	0.9898504	1.58339	0.0002846	0.0345104	0.0324260	18	tags=5%, list=0%, signal=5%	3929/9370/4023
GO:0016064	GO:0016064	immunoglobulin mediated immune response	129	0.9817948	1.38983	0.0002815	0.0345104	0.0324260	50	tags=3%, list=0%, signal=3%	3133/713/1378/714
GO:0034368	GO:0034368	protein-lipid complex remodeling	22	0.9957147	1.88579	0.0003151	0.0345539	0.0324669	18	tags=9%, list=0%, signal=9%	5320/4023
GO:0034369	GO:0034369	plasma lipoprotein particle remodeling	22	0.9957147	1.88579	0.0003151	0.0345539	0.0324669	18	tags=9%, list=0%, signal=9%	5320/4023
GO:0010742	GO:0010742	macrophage derived foam cell differentiation	33	0.9952331	1.77769	0.0003151	0.0345539	0.0324669	18	tags=9%, list=0%, signal=9%	9370/5320/4023
GO:0031343	GO:0031343	positive regulation of cell killing	62	0.9896461	1.5832	0.0002976	0.0345539	0.0324669	1	tags=2%, list=0%, signal=2%	3133
GO:0002637	GO:0002637	regulation of immunoglobulin production	69	0.9899662	1.56014	0.0003187	0.0345539	0.0324669	27	tags=4%, list=0%, signal=4%	3133/5950/1378
GO:0001787	GO:0001787	natural killer cell proliferation	12	0.9972113	1.93996	0.0003375	0.0359560	0.0337843	1	tags=8%, list=0%, signal=8%	3133
GO:0001913	GO:0001913	T cell mediated cytotoxicity	52	0.9921703	1.64677	0.0003558	0.0372438	0.0349944	1	tags=2%, list=0%, signal=2%	3133
GO:0019724	GO:0019724	B cell mediated immunity	132	0.9817531	1.39683	0.0003806	0.0391705	0.0368047	50	tags=3%, list=0%, signal=3%	3133/713/1378/714
GO:0002863	GO:0002863	positive regulation of inflammatory response to antigenic stimulus	13	0.9970197	1.93526	0.0004132	0.0405144	0.0380674	1	tags=8%, list=0%, signal=8%	3133
GO:0002639	GO:0002639	positive regulation of immunoglobulin production	48	0.9918639	1.65453	0.0004036	0.0405144	0.0380674	14	tags=4%, list=0%, signal=4%	3133/5950
GO:0050829	GO:0050829	defense response to Gram-negative bacterium	54	0.9910432	1.62249	0.0004137	0.0405144	0.0380674	36	tags=6%, list=0%, signal=6%	3929/4057/5054
GO:0032602	GO:0032602	chemokine production	83	0.9867366	1.48696	0.0004330	0.0417341	0.0392135	18	tags=4%, list=0%, signal=4%	3929/9370/4023
GO:0001906	GO:0001906	cell killing	155	0.9799028	1.37054	0.0004788	0.0447286	0.0420271	85	tags=3%, list=0%, signal=3%	3133/4057/1378/3853/3383
GO:0002699	GO:0002699	positive regulation of immune effector process	238	0.9730375	1.31096	0.0004775	0.0447286	0.0420271	128	tags=2%, list=1%, signal=2%	3133/3929/5950/1378/3554
GO:0002704	GO:0002704	negative regulation of leukocyte mediated immunity	61	0.9889867	1.58201	0.0005088	0.0468079	0.0439808	27	tags=3%, list=0%, signal=3%	3133/1378
GO:0002832	GO:0002832	negative regulation of response to biotic stimulus	115	0.9812089	1.40518	0.0005249	0.0475708	0.0446976	27	tags=3%, list=0%, signal=3%	3133/4057/1378
GO:0036037	GO:0036037	CD8-positive, alpha-beta T cell activation	26	0.9956252	1.83532	0.0005671	0.0499743	0.0469559	1	tags=4%, list=0%, signal=4%	3133
GO:0002833	GO:0002833	positive regulation of response to biotic stimulus	289	0.9650576	1.28653	0.0005679	0.0499743	0.0469559	95	tags=2%, list=1%, signal=2%	3133/3929/4057/10211/330
GO CC GSEA
	ID	Description	setSize	enrichmentScore	NES	pvalue	p.adjust	qvalue	rank	leading_edge	core_enrichment
GO:0042611	GO:0042611	MHC protein complex	23	0.9984223	1.90094	0.0000000	0.0000095	0.0000090	1	tags=4%, list=0%, signal=4%	3133
GO:0062023	GO:0062023	collagen-containing extracellular matrix	363	0.9730207	1.29946	0.0000012	0.0004213	0.0003996	116	tags=5%, list=1%, signal=5%	9370/25975/12/713/7052/5054/4318/7057/714/7837/56999/8406/7076/1284/1282/3383/1306/3691
GO:0030312	GO:0030312	external encapsulating structure	480	0.9679813	1.2823	0.0000032	0.0005897	0.0005593	116	tags=4%, list=1%, signal=4%	9370/25975/12/713/7052/5054/4318/7057/714/7837/56999/8406/7076/1284/1282/3383/1306/3691
GO:0031012	GO:0031012	extracellular matrix	479	0.9681666	1.28152	0.0000027	0.0005897	0.0005593	116	tags=4%, list=1%, signal=4%	9370/25975/12/713/7052/5054/4318/7057/714/7837/56999/8406/7076/1284/1282/3383/1306/3691
GO:0098553	GO:0098553	lumenal side of endoplasmic reticulum membrane	26	0.9961205	1.82996	0.0000066	0.0009674	0.0009176	1	tags=4%, list=0%, signal=4%	3133
GO:0098576	GO:0098576	lumenal side of membrane	32	0.9948853	1.82366	0.0000149	0.0018090	0.0017159	1	tags=3%, list=0%, signal=3%	3133
GO:0005746	GO:0005746	mitochondrial respirasome	87	-0.939751	-2.3854	0.0000402	0.0041769	0.0039619	68	tags=11%, list=0%, signal=12%	4519/4539/4536/4540/4538/4512/4513/4537/4514/4535
GO:0098800	GO:0098800	inner mitochondrial membrane protein complex	151	-0.913735	-2.16692	0.0000572	0.0052024	0.0049346	68	tags=9%, list=0%, signal=9%	4519/4539/4509/498/4536/4540/4538/4512/4513/4508/4537/4514/4535
GO:0070469	GO:0070469	respirasome	94	-0.936717	-2.35144	0.0000875	0.0070798	0.0067154	68	tags=11%, list=0%, signal=11%	4519/4539/4536/4540/4538/4512/4513/4537/4514/4535
GO:0098803	GO:0098803	respiratory chain complex	84	-0.941133	-2.37039	0.0001250	0.0090967	0.0086284	68	tags=12%, list=0%, signal=12%	4519/4539/4536/4540/4538/4512/4513/4537/4514/4535
GO:0098798	GO:0098798	mitochondrial protein-containing complex	292	-0.850894	-1.86704	0.0001435	0.0094977	0.0090088	68	tags=5%, list=0%, signal=5%	4519/4539/8802/4509/498/4536/4540/4538/4512/4513/4508/4537/4514/4535
GO:0045277	GO:0045277	respiratory chain complex IV	23	-0.969764	-2.31831	0.0003160	0.0153355	0.0145461	21	tags=22%, list=0%, signal=22%	1347/1327/4512/4513/4514
GO:0034358	GO:0034358	plasma lipoprotein particle	27	0.9934279	1.80308	0.0003054	0.0153355	0.0145461	18	tags=7%, list=0%, signal=7%	6289/4023
GO:1990777	GO:1990777	lipoprotein particle	27	0.9934279	1.80308	0.0003054	0.0153355	0.0145461	18	tags=7%, list=0%, signal=7%	6289/4023
GO:0005811	GO:0005811	lipid droplet	99	0.9835188	1.44503	0.0002615	0.0153355	0.0145461	76	tags=6%, list=0%, signal=6%	63924/50486/5346/3991/2167/84883
GO:0005581	GO:0005581	collagen trimer	75	0.9842368	1.53495	0.0005827	0.0265115	0.0251469	98	tags=8%, list=1%, signal=8%	9370/713/714/1284/1282/1306
GO:0060205	GO:0060205	cytoplasmic vesicle lumen	294	0.9618721	1.27721	0.0008675	0.0371504	0.0352381	72	tags=3%, list=0%, signal=3%	3240/12/4057/3101/5054/7057/5552/7076
GO:0072562	GO:0072562	blood microparticle	103	0.9820783	1.43536	0.0011697	0.0473083	0.0448732	112	tags=6%, list=1%, signal=6%	3240/12/713/714/6521/2022
ORA and GSEA with KEGG
ORA and GSEA with KEGG	ORA
	ID	Description	GeneRatio	BgRatio	pvalue	p.adjust	qvalue	geneID	Count
hsa03320	hsa03320	PPAR signaling pathway	6/47	75/8465	0.0000032	0.0005533	0.0004284	4199/23205/5346/2167/4023/9370	6
hsa04923	hsa04923	Regulation of lipolysis in adipocytes	5/47	58/8465	0.0000156	0.0013570	0.0010508	3991/5140/5346/2167/63924	5
hsa04612	hsa04612	Antigen processing and presentation	5/47	78/8465	0.0000662	0.0038368	0.0029710	3133/3105/3303/6891/3123	5
hsa04145	hsa04145	Phagosome	6/47	152/8465	0.0001776	0.0077247	0.0059816	7057/3133/3105/203068/6891/3123	6
hsa05133	hsa05133	Pertussis	4/47	76/8465	0.0007989	0.0268038	0.0207555	3576/2353/713/720	4
hsa04936	hsa04936	Alcoholic liver disease	5/47	142/8465	0.0010776	0.0268038	0.0207555	3929/3576/713/9370/720	5
hsa05330	hsa05330	Allograft rejection	3/47	38/8465	0.0011810	0.0268038	0.0207555	3133/3105/3123	3
hsa04610	hsa04610	Complement and coagulation cascades	4/47	86/8465	0.0012699	0.0268038	0.0207555	5054/713/1378/720	4
hsa05332	hsa05332	Graft-versus-host disease	3/47	42/8465	0.0015824	0.0268038	0.0207555	3133/3105/3123	3
hsa04932	hsa04932	Non-alcoholic fatty liver disease	5/47	155/8465	0.0015921	0.0268038	0.0207555	3576/2353/3952/9370/4514	5
hsa04940	hsa04940	Type I diabetes mellitus	3/47	43/8465	0.0016945	0.0268038	0.0207555	3133/3105/3123	3
hsa05142	hsa05142	Chagas disease	4/47	102/8465	0.0023820	0.0345386	0.0267450	5054/3576/2353/713	4
hsa05144	hsa05144	Malaria	3/47	50/8465	0.0026191	0.0350559	0.0271455	7057/3576/1378	3
hsa05320	hsa05320	Autoimmune thyroid disease	3/47	53/8465	0.0030942	0.0384566	0.0297788	3133/3105/3123	3
hsa05020	hsa05020	Prion disease	6/47	273/8465	0.0037640	0.0413836	0.0320454	1388/713/4535/4514/3303/203068	6
hsa05134	hsa05134	Legionellosis	3/47	57/8465	0.0038054	0.0413836	0.0320454	3576/1378/3303	3
hsa05416	hsa05416	Viral myocarditis	3/47	60/8465	0.0043991	0.0450260	0.0348658	3133/3105/3123	3
GSEA - KEGG pathway gene set enrichment analysis
	ID	Description	setSize	enrichmentScore	NES	pvalue	p.adjust	qvalue	rank	leading_edge	core_enrichment
hsa05330	hsa05330	Allograft rejection	31	0.9977257	1.75717	5e-07	0.0000614	0.0000562	1	tags=3%, list=0%, signal=3%	3133
hsa05332	hsa05332	Graft-versus-host disease	33	0.9974653	1.7318	5e-07	0.0000614	0.0000562	1	tags=3%, list=0%, signal=3%	3133
hsa05320	hsa05320	Autoimmune thyroid disease	36	0.9972881	1.71073	4e-07	0.0000614	0.0000562	1	tags=3%, list=0%, signal=3%	3133
hsa04940	hsa04940	Type I diabetes mellitus	36	0.9965387	1.70944	8.8e-06	0.0007431	0.0006798	1	tags=3%, list=0%, signal=3%	3133
hsa04612	hsa04612	Antigen processing and presentation	63	0.9917135	1.57809	8.54e-05	0.0057385	0.0052495	1	tags=2%, list=0%, signal=2%	3133
hsa00190	hsa00190	Oxidative phosphorylation	127	-0.922546	-2.35842	0.000183	0.0102480	0.0093747	68	tags=10%, list=0%, signal=10%	4519/4539/4509/498/4536/4540/4538/4512/4513/4508/4537/4514/4535
