# Supplementary material for: Deregulation in adult IgA vasculitis skin as the basis for the discovery of novel serum biomarkers
Source: Arthritis Res Ther. 2024 Apr 12;26:85. doi: 10.1186/s13075-024-03317-6 (PMC11010360; doi:10.1186/s13075-024-03317-6)
Supplement: Supplementary file 6 — Supplementary Material 6 [file 13075_2024_3317_MOESM6_ESM.xlsx]

## Sheet: Sheet1
GO BP GSEA
	ID	Description	setSize	enrichmentScore	NES	pvalue	p.adjust	qvalue	rank	leading_edge	core_enrichment
GO:0002181	GO:0002181	cytoplasmic translation	155	0.8160758	2.40174	0.00e+00	0.0000006	0.0000006	1516	tags=61%, list=9%, signal=56%	6136/6206/6169/6139/6175/6154/6202/6159/6164/6193/6167/6176/6218/6210/6144/6135/6188/6165/8531/10480/6130/8894/6128/8665/25873/10399/11224/3646/6208/1981/1973/6204/6170/6137/8668/6227/6142/6156/6146/6124/9349/6194/6235/6161/6152/6232/6207/6228/6223/6129/6205/6168/6217/9045/6157/6209/8667/6125/6132/23521/2107/6201/6189/4736/51441/6143/6155/6171/6181/6122/7311/6187/6224/6233/55854/6141/6158/8562/62…
GO:0006936	GO:0006936	muscle contraction	294	-0.634739	-1.95322	0.00e+00	0.0001240	0.0001164	1167	tags=19%, list=7%, signal=18%	8654/10203/857/1909/219931/8398/5592/342667/3778/6330/583/481/9475/7139/59341/4621/1160/7140/23213/1490/1410/4660/2946/1829/80005/54795/3815/23327/51196/444/1756/9732/323/2934/23171/10060/4638/143872/10398/309/1760/1264/7168/800/7111/845/287/274/7169/25802/6926/23336/7136/6332/1837/4629
GO:0022613	GO:0022613	ribonucleoprotein complex biogenesis	442	0.5759429	1.87289	4e-07	0.0007655	0.0007184	3218	tags=42%, list=19%, signal=35%	54700/6632/6732/5591/6169/9775/6175/6154/6202/3692/6193/6218/55636/6135/6165/10480/83939/8894/6128/8665/11224/28987/3646/6208/8668/6227/2091/6194/708/55505/5036/6232/6223/6129/6217/9045/6209/8667/55651/6125/64794/23521/4809/6201/1654/51441/6155/84811/3320/55226/6633/4869/57050/51118/26574/9188/84864/8562/55661/1653/22803/6230/6059/10569/51575/25879/51010/79753/1983/55003/8664/23481/51386/10728/23…
GO:0042254	GO:0042254	ribosome biogenesis	291	0.6173276	1.92602	8e-07	0.0008365	0.0007851	2632	tags=39%, list=15%, signal=34%	54700/5591/6169/9775/6175/6154/6202/3692/6193/6218/55636/6135/6165/83939/6128/11224/28987/6208/6227/2091/6194/708/55505/5036/6232/6223/6129/6217/9045/6209/55651/6125/64794/4809/6201/1654/51441/6155/55226/4869/57050/51118/26574/9188/84864/55661/22803/6230/6059/51575/25879/51010/55003/23481/9816/27292/8602/22894/285855/9221/10412/3921/23246/6041/51187/51077/6134/80135/1662/55781/84231/64282/84365/2…
GO:0030198	GO:0030198	extracellular matrix organization	288	-0.611933	-1.88743	6e-07	0.0008365	0.0007851	1958	tags=26%, list=11%, signal=23%	30008/1284/8292/1281/1303/55959/1277/2068/170691/3912/133584/27031/1302/1285/1305/8751/10491/23332/1999/2331/285590/22795/8434/8516/1805/4313/7133/7092/857/4763/64094/2022/10266/80781/4316/81794/11174/1842/11107/3915/50509/10585/4016/1288/23213/7837/1490/6662/1307/57326/4035/1287/9509/8837/151887/59277/79875/23187/4811/7373/144165/100287171/1290/1289/1294/55790/2296/4239/3908/11096/10516/4921/200…
GO:0043062	GO:0043062	extracellular structure organization	289	-0.611874	-1.88442	7e-07	0.0008365	0.0007851	1958	tags=26%, list=11%, signal=23%	30008/1284/8292/1281/1303/55959/1277/2068/170691/3912/133584/27031/1302/1285/1305/8751/10491/23332/1999/2331/285590/22795/8434/8516/1805/4313/7133/7092/857/4763/64094/2022/10266/80781/4316/81794/11174/1842/11107/3915/50509/10585/4016/1288/23213/7837/1490/6662/1307/57326/4035/1287/9509/8837/151887/59277/79875/23187/4811/7373/144165/100287171/1290/1289/1294/55790/2296/4239/3908/11096/10516/4921/200…
GO:0003012	GO:0003012	muscle system process	375	-0.573945	-1.81599	1.2e-06	0.0010412	0.0009771	1323	tags=16%, list=8%, signal=15%	8654/10203/7133/857/1909/114907/219931/8398/5592/342667/3778/6330/583/481/9475/7139/59341/4621/8470/1160/7140/23213/1490/1410/4660/2946/1829/80005/54795/3815/8837/23327/51196/444/1756/9732/323/2934/23171/10060/4638/143872/3488/10398/309/1760/1264/7168/800/7111/845/287/274/7169/25802/6926/23336/7136/6332/1837/4629
GO:0045229	GO:0045229	external encapsulating structure organization	291	-0.597851	-1.8433	1e-05	0.0075572	0.0070921	1958	tags=26%, list=11%, signal=23%	30008/1284/8292/1281/1303/55959/1277/2068/170691/3912/133584/27031/1302/1285/1305/8751/10491/23332/1999/2331/285590/22795/8434/8516/1805/4313/7133/7092/857/4763/64094/2022/10266/80781/4316/81794/11174/1842/11107/3915/50509/10585/4016/1288/23213/7837/1490/6662/1307/57326/4035/1287/9509/8837/151887/59277/79875/23187/4811/7373/144165/100287171/1290/1289/1294/55790/2296/4239/3908/11096/10516/4921/200…
GO:0065004	GO:0065004	protein-DNA complex assembly	208	0.6441015	1.96421	1.56e-05	0.0104424	0.0097999	2383	tags=37%, list=14%, signal=32%	54700/8352/8344/3009/8341/8366/8370/8970/4676/126961/4171/1810/8353/7157/8360/9555/8351/8339/10541/8968/8358/11177/8357/8354/8342/4869/55832/9282/8362/6879/6749/6418/8346/6881/3018/8348/54108/8347/1063/8355/8343/3007/6883/7290/23234/121504/5706/219541/6880/653604/8345/8367/9735/3014/3008/112950/8359/7259/6875/6877/8361/6874/8364/7994/64425/3006/3021/144108/8350/400569/5469/9440/3024/6047/50809/68…
GO:0001501	GO:0001501	skeletal system development	473	-0.512315	-1.6408	1.75e-05	0.0105520	0.0099027	2088	tags=22%, list=12%, signal=20%	3073/57599/3226/81031/3225/2268/7059/29123/27086/133522/1281/56243/659/56603/55959/1277/2778/54903/11214/1302/3206/2648/2767/26160/3224/64175/1305/5745/79648/3223/3234/80263/9968/56034/285590/4313/7043/4211/4209/7092/94/657/6660/3221/2690/3694/5048/1909/2022/3791/80781/8538/583/55112/5396/59341/54/648/5125/4856/3213/2200/51360/4208/1386/23213/1490/6662/57326/7227/2260/3714/3815/1954/5087/5310/848…
GO:0071824	GO:0071824	protein-DNA complex subunit organization	228	0.6385318	1.95646	3.58e-05	0.0196215	0.0184141	2383	tags=36%, list=14%, signal=32%	54700/8352/8344/3009/8341/8366/8370/8970/4676/126961/4171/1810/8353/7157/8360/9349/9555/8351/8339/3159/10541/8968/8358/11177/8357/8354/8342/4869/55832/9282/8362/6879/6749/6418/8346/6881/3018/8348/54108/8347/1063/8355/8343/3007/1105/6883/7290/23234/121504/5706/219541/6880/653604/8345/8367/9735/3014/3008/2960/112950/8359/7259/6875/6877/8361/6874/8364/7994/64425/3006/3021/1106/144108/4609/8350/40056…
GO:0002711	GO:0002711	positive regulation of T cell mediated immunity	63	0.7950701	2.07712	6.7e-05	0.0336789	0.0316065	459	tags=14%, list=3%, signal=14%	6504/3133/3606/135250/1604/5590/909/6885/567
