# Supplementary material for: Deregulation in adult IgA vasculitis skin as the basis for the discovery of novel serum biomarkers
Source: Arthritis Res Ther. 2024 Apr 12;26:85. doi: 10.1186/s13075-024-03317-6 (PMC11010360; doi:10.1186/s13075-024-03317-6)
Supplement: Supplementary file 7 — Supplementary Material 7 [file 13075_2024_3317_MOESM7_ESM.xlsx]

## Sheet: Sheet1
KEGG ORA
	ID	Description	GeneRatio	BgRatio	pvalue	p.adjust	qvalue	geneID	Count
hsa00190	hsa00190	Oxidative phosphorylation	8/41	134/8465	0.0000002	0.0000274	0.0000199	4519/4536/4537/4538/4535/4508/4514/4509	8
hsa05208	hsa05208	Chemical carcinogenesis - reactive oxygen species	9/41	223/8465	0.0000009	0.0000406	0.0000295	2353/4519/4536/4537/4538/4535/4508/4514/4509	9
hsa05330	hsa05330	Allograft rejection	5/41	38/8465	0.0000009	0.0000406	0.0000295	3133/3119/3125/3117/3115	5
hsa05332	hsa05332	Graft-versus-host disease	5/41	42/8465	0.0000015	0.0000406	0.0000295	3133/3119/3125/3117/3115	5
hsa04940	hsa04940	Type I diabetes mellitus	5/41	43/8465	0.0000017	0.0000406	0.0000295	3133/3119/3125/3117/3115	5
hsa04612	hsa04612	Antigen processing and presentation	6/41	78/8465	0.0000018	0.0000406	0.0000295	3133/3303/3119/3125/3117/3115	6
hsa05415	hsa05415	Diabetic cardiomyopathy	8/41	203/8465	0.0000046	0.0000774	0.0000563	4519/4536/4537/4538/4535/4508/4514/4509	8
hsa05020	hsa05020	Prion disease	9/41	273/8465	0.0000047	0.0000774	0.0000563	4519/4536/4537/4538/4535/4508/4514/3303/4509	9
hsa05320	hsa05320	Autoimmune thyroid disease	5/41	53/8465	0.0000050	0.0000774	0.0000563	3133/3119/3125/3117/3115	5
hsa05416	hsa05416	Viral myocarditis	5/41	60/8465	0.0000093	0.0001293	0.0000940	3133/3119/3125/3117/3115	5
hsa04714	hsa04714	Thermogenesis	8/41	232/8465	0.0000123	0.0001559	0.0001133	4519/4536/4537/4538/4535/4508/4514/4509	8
hsa05310	hsa05310	Asthma	4/41	31/8465	0.0000136	0.0001571	0.0001142	3119/3125/3117/3115	4
hsa05140	hsa05140	Leishmaniasis	5/41	77/8465	0.0000317	0.0003297	0.0002397	2353/3119/3125/3117/3115	5
hsa05012	hsa05012	Parkinson disease	8/41	266/8465	0.0000332	0.0003297	0.0002397	4519/4536/4537/4538/4535/4508/4514/4509	8
hsa05010	hsa05010	Alzheimer disease	9/41	384/8465	0.0000712	0.0006232	0.0004531	4023/4519/4536/4537/4538/4535/4508/4514/4509	9
hsa04658	hsa04658	Th1 and Th2 cell differentiation	5/41	92/8465	0.0000748	0.0006232	0.0004531	2353/3119/3125/3117/3115	5
hsa05323	hsa05323	Rheumatoid arthritis	5/41	93/8465	0.0000788	0.0006232	0.0004531	2353/3119/3125/3117/3115	5
hsa04145	hsa04145	Phagosome	6/41	152/8465	0.0000813	0.0006232	0.0004531	7057/3133/3119/3125/3117/3115	6
hsa04672	hsa04672	Intestinal immune network for IgA production	4/41	49/8465	0.0000857	0.0006232	0.0004531	3119/3125/3117/3115	4
hsa05016	hsa05016	Huntington disease	8/41	306/8465	0.0000897	0.0006232	0.0004531	4519/4536/4537/4538/4535/4508/4514/4509	8
hsa04514	hsa04514	Cell adhesion molecules	6/41	157/8465	0.0000972	0.0006436	0.0004679	1001/3133/3119/3125/3117/3115	6
hsa04659	hsa04659	Th17 cell differentiation	5/41	108/8465	0.0001602	0.0010119	0.0007357	2353/3119/3125/3117/3115	5
hsa05145	hsa05145	Toxoplasmosis	5/41	112/8465	0.0001900	0.0011485	0.0008349	3303/3119/3125/3117/3115	5
hsa05321	hsa05321	Inflammatory bowel disease	4/41	65/8465	0.0002591	0.0015004	0.0010908	3119/3125/3117/3115	4
hsa05014	hsa05014	Amyotrophic lateral sclerosis	8/41	364/8465	0.0002971	0.0016521	0.0012011	4519/4536/4537/4538/4535/4508/4514/4509	8
hsa05166	hsa05166	Human T-cell leukemia virus 1 infection	6/41	222/8465	0.0006342	0.0033908	0.0024651	2353/3133/3119/3125/3117/3115	6
hsa05150	hsa05150	Staphylococcus aureus infection	4/41	96/8465	0.0011408	0.0058729	0.0042696	3119/3125/3117/3115	4
hsa04640	hsa04640	Hematopoietic cell lineage	4/41	99/8465	0.0012793	0.0063256	0.0045987	3119/3125/3117/3115	4
hsa05164	hsa05164	Influenza A	5/41	171/8465	0.0013197	0.0063256	0.0045987	9021/3119/3125/3117/3115	5
hsa05022	hsa05022	Pathways of neurodegeneration - multiple diseases	8/41	476/8465	0.0017381	0.0080531	0.0058546	4519/4536/4537/4538/4535/4508/4514/4509	8
hsa05169	hsa05169	Epstein-Barr virus infection	5/41	202/8465	0.0027447	0.0123067	0.0089469	3133/3119/3125/3117/3115	5
hsa05322	hsa05322	Systemic lupus erythematosus	4/41	137/8465	0.0041811	0.0181617	0.0132035	3119/3125/3117/3115	4
hsa04723	hsa04723	Retrograde endocannabinoid signaling	4/41	148/8465	0.0054991	0.0228667	0.0166240	4536/4537/4538/4535	4
hsa03320	hsa03320	PPAR signaling pathway	3/41	75/8465	0.0055933	0.0228667	0.0166240	4199/2173/4023	3
hsa04932	hsa04932	Non-alcoholic fatty liver disease	4/41	155/8465	0.0064687	0.0256901	0.0186766	2353/9021/4519/4514	4
hsa04512	hsa04512	ECM-receptor interaction	3/41	89/8465	0.0089776	0.0346634	0.0252002	3691/7057/341640	3
hsa05152	hsa05152	Tuberculosis	4/41	180/8465	0.0108464	0.0407472	0.0296231	3119/3125/3117/3115	4
hsa04974	hsa04974	Protein digestion and absorption	3/41	103/8465	0.0133440	0.0488108	0.0354853	2006/7373/1302	3
